# Supplementary material for: Chlorido(pyridine-2-carboximidamide-κ2 N 1,N 2)zinc(II) chloride dihydrate
Source: Acta Crystallogr Sect E Struct Rep Online. 2010 Nov 13;66(Pt 12):m1557. doi: 10.1107/S1600536810045848 (PMC3011688; doi:10.1107/S1600536810045848)
Supplement: Supplementary file 1 [file e-66-m1557-sup1.cif]

##############################################################################
###                                                                        ###
###        Electronic paper (Acta Crystallographica Section E)             ###
###                                                                        ###
##############################################################################
#                                                                            #
# This CIF contains the data in a paper accepted for publication in Acta     #
# Crystallographica Section E. It conforms to the requirements of Notes      #
# for Authors for Section E, and has been peer reviewed under the auspices   #
# of the IUCr Commission on Journals.                                        #
#                                                                            #
# Full details of the Crystallographic Information File format               #
# are given in the paper "The Crystallographic Information File (CIF):       #
# a New Standard Archive File for Crystallography" by S. R. Hall, F. H.      #
# Allen and I. D. Brown [Acta Cryst. (1991), A47, 655-685].                  #
#                                                                            #
# The current version of the core CIF dictionary is obtainable from          #
# ftp://ftp.iucr.org/pub/cif_core.dic. The current version number is 2.4.    #
#                                                                            #
# Software is freely available for graphical display of the structure(s) in  #
# this CIF.  For information consult the CIF home page http://www.iucr.org/  #
# cif/home.html                                                              #
#                                                                            #
# This file may be used for bona fide research purposes within the           #
# scientific community so long as proper attribution is given to the journal # 
# article from which it was obtained.                                        #
#                                                                            #
##############################################################################
                                             
data_I
_audit_creation_method     SHELXL-97
_chemical_name_systematic
;
Chlorido(pyridine-2-carboximidamide-\k^2^<i>N</i>^1^,<i>N</i>^2^)zinc(II)
chloride dihydrate
;
_chemical_name_common     ?
_chemical_formula_moiety     'C12 H16 Cl1 N6 O1 Zn +, Cl -, 2H2 O'
_chemical_formula_sum     'C12 H18 Cl2 N6 O2 Zn'
_chemical_formula_iupac     '[Zn Cl (C6 H7 N3)2] Cl, 2H2 O'
_chemical_formula_weight     414.59
_chemical_melting_point     ?
_symmetry_cell_setting     triclinic
_symmetry_space_group_name_H-M     'P -1'
loop_
    _symmetry_equiv_pos_as_xyz
    'x, y, z'
    '-x, -y, -z'
_cell_length_a     7.1658(14)
_cell_length_b     9.7120(18)
_cell_length_c     13.233(3)
_cell_angle_alpha     92.225(3)
_cell_angle_beta     96.138(3)
_cell_angle_gamma     104.302(3)
_cell_volume     885.3(3)
_cell_formula_units_Z     2
_cell_measurement_reflns_used     1653
_cell_measurement_theta_min     2.580
_cell_measurement_theta_max     25.093
_cell_measurement_temperature     293(2)
_exptl_crystal_description     Block
_exptl_crystal_colour     Colorless
_exptl_crystal_size_max     0.30
_exptl_crystal_size_mid     0.25
_exptl_crystal_size_min     0.20
_exptl_crystal_density_diffrn     1.555
_exptl_crystal_density_meas     ?
_exptl_crystal_density_method     'not measured'
_exptl_crystal_F_000     424
_exptl_absorpt_coefficient_mu     1.705
_exptl_absorpt_correction_type     multi-scan
_exptl_absorpt_process_details     '(SADABS; Sheldrick, 1996)'
_exptl_absorpt_correction_T_min     0.6287
_exptl_absorpt_correction_T_max     0.7267
_exptl_special_details
;
;
_diffrn_ambient_temperature     293(2)
_diffrn_radiation_type     MoK\a
_diffrn_radiation_wavelength     0.71073
_diffrn_radiation_source     'fine-focus sealed tube'
_diffrn_radiation_monochromator     graphite
_diffrn_measurement_device_type     'Bruker SMART CCD'
_diffrn_measurement_method     \w
_diffrn_detector_area_resol_mean     ?
_diffrn_reflns_number     3618
_diffrn_reflns_av_R_equivalents     0.0165
_diffrn_reflns_av_sigmaI/netI     0.0394
_diffrn_reflns_theta_min     1.55
_diffrn_reflns_theta_max     25.01
_diffrn_reflns_theta_full     25.01
_diffrn_measured_fraction_theta_max     0.969
_diffrn_measured_fraction_theta_full     0.969
_diffrn_reflns_limit_h_min     -8
_diffrn_reflns_limit_h_max     8
_diffrn_reflns_limit_k_min     -11
_diffrn_reflns_limit_k_max     11
_diffrn_reflns_limit_l_min     -15
_diffrn_reflns_limit_l_max     13
_diffrn_standards_number     0
_diffrn_standards_interval_count     0
_diffrn_standards_interval_time     0
_diffrn_standards_decay_%     3.32
_refine_special_details
;
Refinement of <i>F</i>^2^ against ALL reflections. The weighted <i>R</i>-factor
<i>wR</i> and goodness of fit <i>S</i> are based on <i>F</i>^2^, conventional
<i>R</i>-factors <i>R</i> are based on <i>F</i>, with <i>F</i> set to zero for
negative <i>F</i>^2^. The threshold expression of <i>F</i>^2^ >
\s(<i>F</i>^2^) is used only for calculating <i>R</i>-factors(gt) <i>etc</i>.
and is not relevant to the choice of reflections for refinement.
<i>R</i>-factors based on <i>F</i>^2^ are statistically about twice as large
as those based on <i>F</i>, and <i>R</i>- factors based on ALL data will be
even larger.
;
_reflns_number_total     3026
_reflns_number_gt     2575
_reflns_threshold_expression     I>2\s(I)
_refine_ls_structure_factor_coef     Fsqd
_refine_ls_matrix_type     full
_refine_ls_R_factor_all     0.0503
_refine_ls_R_factor_gt     0.0424
_refine_ls_wR_factor_gt     0.1076
_refine_ls_wR_factor_ref     0.1146
_refine_ls_goodness_of_fit_ref     1.106
_refine_ls_restrained_S_all     1.106
_refine_ls_number_reflns     3026
_refine_ls_number_parameters     208
_refine_ls_number_restraints     0
_refine_ls_hydrogen_treatment     constr
_refine_ls_weighting_scheme     calc
_refine_ls_weighting_details
         'calc w=1/[\s^2^(Fo^2^)+(0.0652P)^2^+0.0845P] where P=(Fo^2^+2Fc^2^)/3'
_atom_sites_solution_hydrogens     geom
_atom_sites_solution_primary     direct
_atom_sites_solution_secondary     difmap
_refine_ls_shift/su_max     0.001
_refine_ls_shift/su_mean     0.000
_refine_diff_density_max     0.438
_refine_diff_density_min     -0.417
_refine_ls_extinction_method     none
_refine_ls_extinction_coef     ?
loop_
    _atom_type_symbol
    _atom_type_description
    _atom_type_scat_dispersion_real
    _atom_type_scat_dispersion_imag
    _atom_type_scat_source
    'C' 'C' 0.0033 0.0016
                         'International Tables Vol C Tables 4.2.6.8 and 6.1.1.4'
    'H' 'H' 0.0000 0.0000
                         'International Tables Vol C Tables 4.2.6.8 and 6.1.1.4'
    'N' 'N' 0.0061 0.0033
                         'International Tables Vol C Tables 4.2.6.8 and 6.1.1.4'
    'O' 'O' 0.0106 0.0060
                         'International Tables Vol C Tables 4.2.6.8 and 6.1.1.4'
    'Cl' 'Cl' 0.1484 0.1585
                         'International Tables Vol C Tables 4.2.6.8 and 6.1.1.4'
    'Zn' 'Zn' 0.2839 1.4301
                         'International Tables Vol C Tables 4.2.6.8 and 6.1.1.4'
_computing_data_collection     'SMART (Bruker, 2000)'
_computing_cell_refinement     'SAINT (Bruker, 2000)'
_computing_data_reduction     'SAINT (Bruker, 2000)'
_computing_structure_solution     'SHELXS97 (Sheldrick, 2008)'
_computing_structure_refinement     'SHELXL97 (Sheldrick, 2008)'
_computing_molecular_graphics     'SHELXTL/PC (Sheldrick, 2008)'
_computing_publication_material     'SHELXTL/PC (Sheldrick, 2008)'
loop_
    _atom_site_type_symbol
    _atom_site_label
    _atom_site_fract_x
    _atom_site_fract_y
    _atom_site_fract_z
    _atom_site_U_iso_or_equiv
    _atom_site_adp_type
    _atom_site_calc_flag
    _atom_site_refinement_flags
    _atom_site_occupancy
    _atom_site_disorder_assembly
    _atom_site_disorder_group
    Zn Zn1 0.56451(5) 0.85104(4) 0.73653(3) 0.04193(17) Uani d . 1 . .
    Cl Cl1 0.84868(13) 0.83366(11) 0.67568(7) 0.0547(3) Uani d . 1 . .
    N N1 0.4601(4) 0.7076(3) 0.8321(2) 0.0471(7) Uani d . 1 . .
    H H1A 0.3837 0.6272 0.8087 0.056 Uiso calc R 1 . .
    N N2 0.4396(5) 0.6468(3) 0.9992(2) 0.0500(7) Uani d . 1 . .
    H H2A 0.3596 0.5656 0.9812 0.060 Uiso calc R 1 . .
    H H2B 0.4767 0.6715 1.0627 0.060 Uiso calc R 1 . .
    N N3 0.6905(4) 0.9590(3) 0.8866(2) 0.0376(6) Uani d . 1 . .
    C C1 0.5059(5) 0.7339(3) 0.9290(2) 0.0394(7) Uani d . 1 . .
    C C2 0.6376(4) 0.8761(3) 0.9628(2) 0.0354(7) Uani d . 1 . .
    C C3 0.7007(5) 0.9224(4) 1.0639(3) 0.0431(8) Uani d . 1 . .
    H H3A 0.6638 0.8638 1.1160 0.052 Uiso calc R 1 . .
    C C4 0.8217(5) 1.0602(4) 1.0854(3) 0.0490(9) Uani d . 1 . .
    H H4A 0.8666 1.0938 1.1526 0.059 Uiso calc R 1 . .
    C C5 0.8737(5) 1.1449(4) 1.0082(3) 0.0481(9) Uani d . 1 . .
    H H5A 0.9523 1.2369 1.0215 0.058 Uiso calc R 1 . .
    C C6 0.8061(5) 1.0899(4) 0.9094(3) 0.0440(8) Uani d . 1 . .
    H H6A 0.8428 1.1466 0.8563 0.053 Uiso calc R 1 . .
    N N4 0.4526(4) 1.0103(3) 0.6875(2) 0.0439(7) Uani d . 1 . .
    H H4B 0.4771 1.0895 0.7238 0.053 Uiso calc R 1 . .
    N N5 0.2741(4) 1.0951(3) 0.5595(2) 0.0521(8) Uani d . 1 . .
    H H5B 0.3001 1.1789 0.5896 0.063 Uiso calc R 1 . .
    H H5C 0.2024 1.0767 0.5018 0.063 Uiso calc R 1 . .
    N N6 0.3721(4) 0.7541(3) 0.5968(2) 0.0433(7) Uani d . 1 . .
    C C7 0.3450(5) 0.9937(4) 0.6023(2) 0.0395(7) Uani d . 1 . .
    C C8 0.2952(4) 0.8486(4) 0.5478(2) 0.0404(8) Uani d . 1 . .
    C C9 0.1806(5) 0.8141(4) 0.4551(3) 0.0532(9) Uani d . 1 . .
    H H9A 0.1276 0.8811 0.4222 0.064 Uiso calc R 1 . .
    C C10 0.1473(6) 0.6754(5) 0.4125(3) 0.0641(11) Uani d . 1 . .
    H H10A 0.0700 0.6483 0.3504 0.077 Uiso calc R 1 . .
    C C11 0.2283(6) 0.5785(5) 0.4621(3) 0.0643(11) Uani d . 1 . .
    H H11A 0.2096 0.4864 0.4337 0.077 Uiso calc R 1 . .
    C C12 0.3374(6) 0.6215(4) 0.5547(3) 0.0544(9) Uani d . 1 . .
    H H12A 0.3895 0.5557 0.5896 0.065 Uiso calc R 1 . .
    O O1 0.8460(6) 0.5476(4) 0.8055(3) 0.1095(13) Uani d . 1 . .
    H H1C 0.8918 0.6026 0.7637 0.164 Uiso d R 1 . .
    H H1D 0.7433 0.4933 0.7795 0.164 Uiso d R 1 . .
    O O2 1.1203(5) 0.4197(3) 0.8929(3) 0.0831(9) Uani d . 1 . .
    H H2C 1.0437 0.4653 0.8687 0.125 Uiso d R 1 . .
    H H2D 1.1647 0.3878 0.8443 0.125 Uiso d R 1 . .
    Cl Cl2 0.41075(19) 0.34820(11) 0.74501(8) 0.0690(3) Uani d . 1 . .
loop_
    _atom_site_aniso_label
    _atom_site_aniso_U_11
    _atom_site_aniso_U_22
    _atom_site_aniso_U_33
    _atom_site_aniso_U_12
    _atom_site_aniso_U_13
    _atom_site_aniso_U_23
    Zn1 0.0489(3) 0.0424(3) 0.0349(3) 0.01345(18) 0.00115(17) 0.00644(16)
    Cl1 0.0507(5) 0.0773(7) 0.0398(5) 0.0231(5) 0.0043(4) 0.0085(4)
    N1 0.0593(18) 0.0356(15) 0.0403(17) 0.0031(13) 0.0005(13) 0.0015(12)
    N2 0.068(2) 0.0389(16) 0.0420(17) 0.0115(14) 0.0069(14) 0.0090(13)
    N3 0.0405(14) 0.0374(15) 0.0357(15) 0.0117(12) 0.0031(11) 0.0043(11)
    C1 0.0448(18) 0.0355(18) 0.043(2) 0.0175(14) 0.0080(14) 0.0073(14)
    C2 0.0357(16) 0.0370(17) 0.0373(17) 0.0163(13) 0.0035(13) 0.0051(13)
    C3 0.0460(19) 0.050(2) 0.0371(18) 0.0202(16) 0.0017(14) 0.0066(15)
    C4 0.049(2) 0.056(2) 0.044(2) 0.0231(17) -0.0051(16) -0.0092(17)
    C5 0.0380(18) 0.045(2) 0.059(2) 0.0105(15) 0.0011(16) -0.0051(17)
    C6 0.0442(18) 0.0388(19) 0.048(2) 0.0086(15) 0.0070(15) 0.0065(15)
    N4 0.0559(17) 0.0414(16) 0.0354(16) 0.0162(13) -0.0006(13) 0.0036(12)
    N5 0.065(2) 0.0533(19) 0.0432(17) 0.0263(15) 0.0002(14) 0.0086(14)
    N6 0.0460(16) 0.0441(17) 0.0389(16) 0.0111(13) 0.0015(12) 0.0041(13)
    C7 0.0405(17) 0.0446(19) 0.0382(19) 0.0159(14) 0.0115(14) 0.0103(14)
    C8 0.0345(17) 0.054(2) 0.0325(17) 0.0084(15) 0.0075(13) 0.0063(15)
    C9 0.054(2) 0.064(3) 0.042(2) 0.0182(18) 0.0002(16) 0.0044(18)
    C10 0.065(3) 0.075(3) 0.045(2) 0.012(2) -0.0090(18) -0.008(2)
    C11 0.079(3) 0.053(2) 0.056(3) 0.012(2) 0.001(2) -0.009(2)
    C12 0.064(2) 0.048(2) 0.051(2) 0.0149(18) 0.0012(18) 0.0043(18)
    O1 0.119(3) 0.102(3) 0.112(3) 0.045(2) -0.011(2) 0.017(2)
    O2 0.076(2) 0.075(2) 0.094(2) 0.0119(17) 0.0074(17) 0.0119(18)
    Cl2 0.1080(9) 0.0486(6) 0.0525(6) 0.0233(6) 0.0097(5) 0.0055(4)
_geom_special_details
;
All e.s.d.'s (except the e.s.d. in the dihedral angle between two l.s. planes)
are estimated using the full covariance matrix. The cell e.s.d.'s are taken
into account individually in the estimation of e.s.d.'s in distances, angles
and torsion angles; correlations between e.s.d.'s in cell parameters are only
used when they are defined by crystal symmetry. An approximate (isotropic)
treatment of cell e.s.d.'s is used for estimating e.s.d.'s involving l.s.
planes.
;
loop_
    _geom_bond_atom_site_label_1
    _geom_bond_atom_site_label_2
    _geom_bond_site_symmetry_2
    _geom_bond_distance
    _geom_bond_publ_flag
    Zn1 N1 . 1.981(3) ?
    Zn1 N4 . 2.009(3) ?
    Zn1 N3 . 2.201(3) ?
    Zn1 N6 . 2.210(3) ?
    Zn1 Cl1 . 2.3095(10) ?
    N1 C1 . 1.288(4) ?
    N1 H1A . 0.8600 ?
    N2 C1 . 1.328(4) ?
    N2 H2A . 0.8600 ?
    N2 H2B . 0.8600 ?
    N3 C6 . 1.338(4) ?
    N3 C2 . 1.342(4) ?
    C1 C2 . 1.489(5) ?
    C2 C3 . 1.386(5) ?
    C3 C4 . 1.403(5) ?
    C3 H3A . 0.9300 ?
    C4 C5 . 1.362(5) ?
    C4 H4A . 0.9300 ?
    C5 C6 . 1.382(5) ?
    C5 H5A . 0.9300 ?
    C6 H6A . 0.9300 ?
    N4 C7 . 1.277(4) ?
    N4 H4B . 0.8600 ?
    N5 C7 . 1.334(4) ?
    N5 H5B . 0.8600 ?
    N5 H5C . 0.8600 ?
    N6 C8 . 1.336(4) ?
    N6 C12 . 1.337(5) ?
    C7 C8 . 1.500(5) ?
    C8 C9 . 1.382(5) ?
    C9 C10 . 1.394(6) ?
    C9 H9A . 0.9300 ?
    C10 C11 . 1.375(6) ?
    C10 H10A . 0.9300 ?
    C11 C12 . 1.371(5) ?
    C11 H11A . 0.9300 ?
    C12 H12A . 0.9300 ?
    O1 H1C . 0.8202 ?
    O1 H1D . 0.8235 ?
    O2 H2C . 0.8330 ?
    O2 H2D . 0.8300 ?
loop_
    _geom_angle_atom_site_label_1
    _geom_angle_atom_site_label_2
    _geom_angle_atom_site_label_3
    _geom_angle_site_symmetry_1
    _geom_angle_site_symmetry_3
    _geom_angle
    _geom_angle_publ_flag
    N1 Zn1 N4 . . 127.46(12) ?
    N1 Zn1 N3 . . 77.12(11) ?
    N4 Zn1 N3 . . 95.03(11) ?
    N1 Zn1 N6 . . 98.65(11) ?
    N4 Zn1 N6 . . 76.70(11) ?
    N3 Zn1 N6 . . 165.87(10) ?
    N1 Zn1 Cl1 . . 116.09(10) ?
    N4 Zn1 Cl1 . . 116.45(9) ?
    N3 Zn1 Cl1 . . 98.33(7) ?
    N6 Zn1 Cl1 . . 95.63(8) ?
    C1 N1 Zn1 . . 120.5(2) ?
    C1 N1 H1A . . 119.8 ?
    Zn1 N1 H1A . . 119.8 ?
    C1 N2 H2A . . 120.0 ?
    C1 N2 H2B . . 120.0 ?
    H2A N2 H2B . . 120.0 ?
    C6 N3 C2 . . 118.9(3) ?
    C6 N3 Zn1 . . 129.3(2) ?
    C2 N3 Zn1 . . 111.8(2) ?
    N1 C1 N2 . . 125.1(3) ?
    N1 C1 C2 . . 116.2(3) ?
    N2 C1 C2 . . 118.6(3) ?
    N3 C2 C3 . . 121.7(3) ?
    N3 C2 C1 . . 114.4(3) ?
    C3 C2 C1 . . 123.9(3) ?
    C2 C3 C4 . . 118.1(3) ?
    C2 C3 H3A . . 121.0 ?
    C4 C3 H3A . . 121.0 ?
    C5 C4 C3 . . 120.2(3) ?
    C5 C4 H4A . . 119.9 ?
    C3 C4 H4A . . 119.9 ?
    C4 C5 C6 . . 118.0(3) ?
    C4 C5 H5A . . 121.0 ?
    C6 C5 H5A . . 121.0 ?
    N3 C6 C5 . . 123.1(3) ?
    N3 C6 H6A . . 118.4 ?
    C5 C6 H6A . . 118.4 ?
    C7 N4 Zn1 . . 119.8(2) ?
    C7 N4 H4B . . 120.1 ?
    Zn1 N4 H4B . . 120.1 ?
    C7 N5 H5B . . 120.0 ?
    C7 N5 H5C . . 120.0 ?
    H5B N5 H5C . . 120.0 ?
    C8 N6 C12 . . 119.0(3) ?
    C8 N6 Zn1 . . 112.2(2) ?
    C12 N6 Zn1 . . 128.6(3) ?
    N4 C7 N5 . . 124.7(3) ?
    N4 C7 C8 . . 116.8(3) ?
    N5 C7 C8 . . 118.4(3) ?
    N6 C8 C9 . . 122.3(3) ?
    N6 C8 C7 . . 114.1(3) ?
    C9 C8 C7 . . 123.6(3) ?
    C8 C9 C10 . . 117.6(4) ?
    C8 C9 H9A . . 121.2 ?
    C10 C9 H9A . . 121.2 ?
    C11 C10 C9 . . 120.1(4) ?
    C11 C10 H10A . . 119.9 ?
    C9 C10 H10A . . 119.9 ?
    C12 C11 C10 . . 118.2(4) ?
    C12 C11 H11A . . 120.9 ?
    C10 C11 H11A . . 120.9 ?
    N6 C12 C11 . . 122.7(4) ?
    N6 C12 H12A . . 118.6 ?
    C11 C12 H12A . . 118.6 ?
    H1C O1 H1D . . 109.8 ?
    H2C O2 H2D . . 107.0 ?
loop_
    _geom_hbond_atom_site_label_D
    _geom_hbond_atom_site_label_H
    _geom_hbond_atom_site_label_A
    _geom_hbond_site_symmetry_A
    _geom_hbond_distance_DH
    _geom_hbond_distance_HA
    _geom_hbond_distance_DA
    _geom_hbond_angle_DHA
    N1 H1A Cl2 . 0.86 2.86 3.553(3) 138.3
    N2 H2A O2 1_455 0.86 2.13 2.942(4) 156.2
    N2 H2B Cl2 2_667 0.86 2.61 3.434(3) 159.7
    N4 H4B Cl2 1_565 0.86 2.68 3.432(3) 146.8
    N5 H5B Cl2 1_565 0.86 2.51 3.295(3) 151.9
    N5 H5C Cl1 2_676 0.86 2.56 3.289(3) 143.7
    O1 H1C Cl1 . 0.82 2.64 3.320(4) 141.6
    O1 H1D Cl2 . 0.82 2.44 3.237(4) 164.9
    O2 H2D Cl2 1_655 0.83 2.40 3.182(4) 156.7
    O2 H2C O1 . 0.83 1.92 2.753(5) 172.7
data_global
_journal_date_recd_electronic     2010-11-03
_journal_date_accepted     2010-11-08
_journal_name_full     'Acta Crystallographica, Section E'
_journal_year     2010
_journal_volume     66
_journal_issue     12
_journal_page_first     m1557
_journal_page_last     m1557
_journal_paper_category     QM
_journal_coeditor_code     NG5060
_publ_contact_author_name     'Jing Li'
_publ_contact_author_address
;
School of Chemistry and Chemical Engineering, Shanxi University, Taiyuan,
030006, People's Republic of China
;
_publ_contact_author_email     'lxf7777@sxu.edu.cn'
_publ_contact_author_fax     ?
_publ_contact_author_phone     ?
_publ_section_title
;
Chlorido(pyridine-2-carboximidamide-\k^2^<i>N</i>^1^,<i>N</i>^2^)zinc(II)
chloride dihydrate
;
loop_
    _publ_author_name
    _publ_author_footnote
    _publ_author_address
    'Dong, Guang-Hua' .
;
Jinzhong Vocational & Technical College, Yuci 030600,
People's Republic of China
;
    'Xue, Rui-De' .
;
School of Chemistry and Chemical Engineering, Shanxi University,
Taiyuan 030006, People's Republic of China
;
    'Li, Jing' .
;
School of Chemistry and Chemical Engineering, Shanxi University,
Taiyuan 030006, People's Republic of China
;
