# Supplementary material for: Chlorido(pyridine-2-carboximidamide-κ2 N 1,N 2)zinc(II) chloride dihydrate
Source: Acta Crystallogr Sect E Struct Rep Online. 2010 Nov 13;66(Pt 12):m1557. doi: 10.1107/S1600536810045848 (PMC3011688; doi:10.1107/S1600536810045848)
Supplement: Supplementary file 2 [file e-66-m1557-Isup2.hkl]

# 
# h,k,l, Fc-squared, Fo-squared, sigma(Fo-squared) and status flag 
# 
data_I
_shelx_title ' S034B in P-1' 
_shelx_refln_list_code          4 
_shelx_F_calc_maximum      122.47 
_exptl_crystal_F_000       424.00 
_reflns_d_resolution_high  0.8406 
 
loop_ 
 _symmetry_equiv_pos_as_xyz 
 'x, y, z' 
 '-x, -y, -z' 
 
_cell_length_a     7.1658 
_cell_length_b     9.7120 
_cell_length_c    13.2332 
_cell_angle_alpha  92.225 
_cell_angle_beta   96.138 
_cell_angle_gamma 104.302 
 
_shelx_F_squared_multiplier     1.000 
 
loop_ 
 _refln_index_h 
 _refln_index_k 
 _refln_index_l 
 _refln_F_squared_calc 
 _refln_F_squared_meas 
 _refln_F_squared_sigma 
 _refln_observed_status 
   2   0   0        3.96       -0.54      0.49 o 
   3   0   0     2348.34     2496.68     47.28 o 
   4   0   0     1010.25     1011.27     22.68 o 
   5   0   0       55.99       57.65      5.13 o 
   6   0   0        7.51        0.76      3.43 o 
   7   0   0      316.20      375.95     19.52 o 
   8   0   0       59.72       62.45     10.06 o 
  -8   1   0        9.35        3.81      5.36 o 
  -7   1   0      112.28      108.17     10.82 o 
  -6   1   0       76.64       75.73      8.63 o 
  -5   1   0      110.33       92.04      8.16 o 
  -4   1   0      508.30      557.89     20.07 o 
  -3   1   0     1286.49     1347.14     37.32 o 
  -1   1   0      290.23      294.12      9.20 o 
   1   1   0     2109.74     2375.82     62.90 o 
   3   1   0     1041.41      989.33     21.38 o 
   4   1   0      551.22      523.47     14.16 o 
   5   1   0      131.14      129.34      7.28 o 
   6   1   0      177.36      178.21      9.34 o 
   7   1   0       53.61       46.93      6.02 o 
  -8   2   0        0.29        4.99      4.64 o 
  -7   2   0        6.05        8.77      5.04 o 
  -6   2   0      185.18      193.93     12.78 o 
  -5   2   0      108.02      122.61      9.28 o 
  -4   2   0      201.58      146.95      8.71 o 
  -3   2   0     1754.72     1912.38     51.07 o 
  -2   2   0    10301.31    11260.85    273.15 o 
  -1   2   0     4391.42     5236.12    127.81 o 
   1   2   0       19.73       23.96      1.58 o 
   2   2   0      226.86      215.10      7.43 o 
   3   2   0       38.73       35.96      3.44 o 
   4   2   0      555.98      488.58     28.97 o 
   5   2   0      368.92      369.66     26.11 o 
   6   2   0      182.36      172.23     11.26 o 
   7   2   0       71.97       83.69     11.00 o 
  -8   3   0       29.95       40.56      8.59 o 
  -7   3   0      286.60      279.35     16.54 o 
  -6   3   0       31.04       30.62      6.16 o 
  -5   3   0        2.93       -0.15      2.96 o 
  -4   3   0      124.24      107.78      7.51 o 
  -3   3   0     3117.51     3303.96     84.83 o 
  -2   3   0      224.64      308.68     11.30 o 
  -1   3   0        7.54        0.55      1.93 o 
   1   3   0     2371.09     2675.44     49.92 o 
   2   3   0      765.43      868.49     14.66 o 
   3   3   0        6.27        5.31      2.43 o 
   4   3   0       71.66       57.23     12.48 o 
   5   3   0       77.40       70.79      6.11 o 
   6   3   0       90.54       98.92      7.45 o 
   7   3   0       79.79       80.44      7.63 o 
  -8   4   0       19.72       22.14      7.03 o 
  -7   4   0      523.86      547.43     24.59 o 
  -6   4   0      431.11      444.18     19.93 o 
  -5   4   0       72.77       65.67      7.10 o 
  -4   4   0     2820.85     2965.67     78.60 o 
  -3   4   0      423.77      457.51     16.32 o 
  -2   4   0     1410.32     1298.24     35.99 o 
  -1   4   0      142.56      154.45      7.03 o 
   1   4   0      874.26      823.69     14.26 o 
   2   4   0      226.77      257.34      6.04 o 
   3   4   0     1160.79     1077.35    105.92 o 
   4   4   0      166.53      159.51      8.12 o 
   5   4   0       40.62       48.25      5.44 o 
   6   4   0        8.32        8.81      4.04 o 
  -8   5   0       11.20        7.96      6.88 o 
  -7   5   0        0.12       -6.26      4.17 o 
  -6   5   0        1.83        7.55      4.71 o 
  -5   5   0      107.40      102.02      8.83 o 
  -4   5   0     1009.17      855.96     28.19 o 
  -3   5   0     1741.10     1948.80     53.62 o 
  -2   5   0     1184.46     1181.76     33.95 o 
  -1   5   0       72.49       84.14      5.74 o 
   0   5   0        3.30        4.01      2.79 o 
   1   5   0      433.83      407.38      8.68 o 
   2   5   0      758.50      775.11     18.52 o 
   3   5   0      789.87      750.12     19.14 o 
   4   5   0      984.27      988.44     24.42 o 
   5   5   0       51.07       58.79      5.86 o 
   6   5   0        9.24        9.07      4.29 o 
  -8   6   0       33.46       44.34      9.17 o 
  -7   6   0      206.54      200.77     14.53 o 
  -6   6   0       60.27       45.24      7.43 o 
  -5   6   0       60.84       59.29      7.22 o 
  -4   6   0        4.35        1.55      3.15 o 
  -3   6   0      821.34      796.15     26.02 o 
  -2   6   0     1207.91     1303.48     37.98 o 
  -1   6   0     1432.14     1463.96     41.12 o 
   0   6   0     1281.07     1383.33     39.36 o 
   1   6   0      343.11      341.61      8.25 o 
   2   6   0      141.14      134.29      6.83 o 
   3   6   0        1.12        0.82      3.26 o 
   4   6   0      227.77      200.00     13.37 o 
   5   6   0       33.29       37.67      7.31 o 
  -7   7   0       92.74      116.34     11.77 o 
  -6   7   0       37.84       34.43      6.88 o 
  -5   7   0       20.07       14.66      5.09 o 
  -4   7   0      163.52      143.49      9.89 o 
  -3   7   0       20.40       21.12      4.79 o 
  -2   7   0      153.92      186.18     10.83 o 
  -1   7   0       15.16       16.19      4.27 o 
   0   7   0      622.72      646.16     22.40 o 
   1   7   0      452.74      444.17     13.05 o 
   2   7   0      311.93      308.56     11.08 o 
   3   7   0      221.52      211.82      9.68 o 
   4   7   0        8.59        9.51      6.89 o 
   5   7   0        1.27        0.08      7.01 o 
  -7   8   0       10.05       14.09      5.96 o 
  -6   8   0      151.53      159.31     12.62 o 
  -5   8   0       55.29       58.25      7.71 o 
  -4   8   0      445.65      430.07     18.98 o 
  -3   8   0      657.64      649.84     24.35 o 
  -2   8   0      179.95      173.02     11.72 o 
  -1   8   0      279.40      285.26     13.49 o 
   0   8   0       77.18       74.29      8.94 o 
   1   8   0      422.88      423.92     13.37 o 
   2   8   0       98.90       96.36      6.82 o 
   3   8   0       15.91        7.89      6.15 o 
   4   8   0       45.99       43.60     10.37 o 
  -6   9   0       20.31       27.55      6.84 o 
  -5   9   0      174.80      161.00     11.96 o 
  -4   9   0      523.03      502.47     21.95 o 
  -3   9   0      542.32      588.98     23.94 o 
  -2   9   0      172.40      217.51     14.49 o 
  -1   9   0       67.14       71.26      7.62 o 
   0   9   0       46.09       48.81      7.81 o 
   1   9   0       16.27       19.05      6.36 o 
   2   9   0       29.52       24.69      7.30 o 
   3   9   0        6.84        9.82      7.29 o 
  -5  10   0       19.84       26.15      6.81 o 
  -4  10   0       32.09       26.30      6.88 o 
  -3  10   0       64.03       60.93      9.58 o 
  -2  10   0      259.01      380.54     22.21 o 
   0  10   0      321.71      331.46     18.28 o 
   1  10   0      109.48       99.23     11.20 o 
   2  10   0        8.67        9.62      6.98 o 
   0 -11   1       21.82       24.77      7.33 o 
   2 -11   1      104.54      138.94     15.17 o 
  -2 -10   1        4.16       11.11      7.27 o 
  -1 -10   1       43.78       53.62      9.03 o 
   0 -10   1       34.10       28.64      7.35 o 
   1 -10   1       62.92       63.63      9.77 o 
   4 -10   1       97.23      102.20     10.35 o 
   5 -10   1       58.70       40.22      7.76 o 
  -3  -9   1       27.40       20.38      8.03 o 
  -2  -9   1      114.46       73.65      9.96 o 
  -1  -9   1      153.64      139.62     11.98 o 
   0  -9   1      130.08      114.30     10.30 o 
   1  -9   1       29.23       29.70      7.02 o 
   2  -9   1      201.28      229.54     13.85 o 
   3  -9   1       56.65       61.93      7.75 o 
   4  -9   1       95.45       97.06      8.97 o 
   5  -9   1       26.74       26.91      6.16 o 
   6  -9   1       21.48       19.06      6.47 o 
  -4  -8   1       25.94       21.07      8.24 o 
  -3  -8   1       13.13       12.43      6.94 o 
  -2  -8   1      133.16      123.75     11.14 o 
  -1  -8   1      606.84      551.44     23.59 o 
   0  -8   1      999.75      990.45     24.72 o 
   1  -8   1      164.33      159.73      9.55 o 
   2  -8   1      197.42      221.77     12.30 o 
   3  -8   1      600.75      622.28     22.91 o 
   4  -8   1        9.96        8.56      4.17 o 
   5  -8   1       23.37       20.18      5.42 o 
   6  -8   1       11.76       11.26      5.61 o 
   7  -8   1      129.05      125.54     12.62 o 
  -5  -7   1        3.16        6.46      7.25 o 
  -4  -7   1      229.45      257.71     17.26 o 
  -3  -7   1      211.75      183.30     13.98 o 
  -2  -7   1      258.06      246.18      9.65 o 
  -1  -7   1      389.36      378.32     11.65 o 
   0  -7   1       24.51       24.56      3.32 o 
   1  -7   1       64.58       58.33      5.66 o 
   2  -7   1      565.34      583.41     20.80 o 
   3  -7   1     1940.63     1854.34     52.80 o 
   4  -7   1      451.10      413.48     17.59 o 
   5  -7   1      118.98      128.76     10.08 o 
   6  -7   1       54.01       49.83      7.89 o 
   7  -7   1       12.56       17.46      6.56 o 
  -5  -6   1        0.08       -4.22      6.13 o 
  -4  -6   1       79.67       82.30     11.62 o 
  -3  -6   1      630.32      610.93     22.82 o 
  -2  -6   1      134.19      123.99      8.34 o 
  -1  -6   1      737.92      701.50     13.56 o 
   0  -6   1     1919.52     2120.53     41.12 o 
   1  -6   1      136.91      154.76      8.16 o 
   2  -6   1      792.45      767.65     24.38 o 
   3  -6   1       69.05       56.73      5.82 o 
   4  -6   1      680.94      655.54     23.58 o 
   5  -6   1       54.54       57.40      7.13 o 
   6  -6   1       50.91       53.60      7.55 o 
   7  -6   1      132.08      152.16     13.22 o 
   8  -6   1        4.42        5.74      6.23 o 
  -6  -5   1        4.58        7.67      7.09 o 
  -5  -5   1       21.48       25.17      4.32 o 
  -4  -5   1        9.98        6.17      3.39 o 
  -3  -5   1       13.63       10.29      3.25 o 
  -2  -5   1       34.92       33.60      5.12 o 
  -1  -5   1      172.62      161.47      4.92 o 
   0  -5   1     1666.65     1883.27     49.75 o 
   1  -5   1     1112.25     1147.74     31.84 o 
   2  -5   1      379.36      376.39     13.89 o 
   3  -5   1     1390.05     1537.01     43.10 o 
   4  -5   1        3.28        6.09      3.35 o 
   5  -5   1       41.01       39.26      6.17 o 
   6  -5   1       23.20       26.14      5.88 o 
   7  -5   1      138.88      140.96     12.56 o 
   8  -5   1       29.66       23.54      7.33 o 
  -7  -4   1       40.01       39.15      6.59 o 
  -6  -4   1      135.68      136.24      8.77 o 
  -5  -4   1      225.79      209.72      9.70 o 
  -4  -4   1      909.38      908.50     22.31 o 
  -3  -4   1      209.43      188.32      8.18 o 
  -2  -4   1        0.29        0.52      1.30 o 
  -1  -4   1      402.38      377.23      7.76 o 
   0  -4   1     2452.70     2811.86     70.93 o 
   1  -4   1      485.06      545.51     16.67 o 
   2  -4   1     1239.69     1403.11     38.42 o 
   3  -4   1     2194.08     2403.49     63.71 o 
   4  -4   1      126.88      142.07      9.01 o 
   5  -4   1      181.77      195.41     11.76 o 
   6  -4   1       58.32       62.52      7.83 o 
   7  -4   1        8.68       -2.72      3.79 o 
   8  -4   1        6.23       -0.46      5.53 o 
  -7  -3   1        8.84        9.93      6.06 o 
  -6  -3   1       94.72       93.99      7.33 o 
  -5  -3   1       57.58       58.13      7.52 o 
  -4  -3   1     1102.01     1097.80     25.24 o 
  -3  -3   1     2883.76     3063.69     58.34 o 
  -2  -3   1      955.17     1000.19     16.67 o 
  -1  -3   1     3838.23     4266.18     78.48 o 
   1  -3   1     2881.90     3114.69     77.44 o 
   2  -3   1     2044.88     2330.74     59.84 o 
   3  -3   1     2184.72     2390.91     62.86 o 
   4  -3   1     1073.54     1079.22     32.96 o 
   5  -3   1      217.51      233.28     12.77 o 
   6  -3   1      310.72      344.97     17.74 o 
   7  -3   1      305.09      339.56     18.10 o 
   8  -3   1       43.99       41.93      8.18 o 
  -7  -2   1      140.88      161.12      9.68 o 
  -6  -2   1        4.19        0.59      3.35 o 
  -5  -2   1       47.46       46.75      5.17 o 
  -4  -2   1      752.33      729.12     54.75 o 
  -3  -2   1      744.62      683.34     12.29 o 
  -2  -2   1     1742.13     1719.04     33.01 o 
   1  -2   1     1508.44     1627.34     41.30 o 
   2  -2   1     1318.83     1495.12     39.50 o 
   3  -2   1      113.26       99.05      6.17 o 
   4  -2   1     1425.64     1395.05     40.61 o 
   5  -2   1      718.28      777.65     27.41 o 
   6  -2   1      122.99      120.10     10.29 o 
   7  -2   1      667.66      686.67     28.33 o 
   8  -2   1       75.83       78.03     10.86 o 
  -8  -1   1        1.35        4.52      5.76 o 
  -7  -1   1       52.90       45.19      6.14 o 
  -6  -1   1       75.62       70.88     11.98 o 
  -5  -1   1      339.53      351.45     11.85 o 
  -4  -1   1     1504.88     1607.83     33.41 o 
  -3  -1   1      693.34      700.82     12.54 o 
  -2  -1   1       22.80       -1.94      2.09 o 
  -1  -1   1      608.16      601.65     11.61 o 
   0  -1   1     3210.77     3555.05     90.41 o 
   1  -1   1      543.20      619.74     16.73 o 
   2  -1   1       97.05       80.62      4.87 o 
   3  -1   1     3014.62     3362.87     86.24 o 
   4  -1   1      976.89      944.20     29.39 o 
   5  -1   1       78.75       89.48      8.10 o 
   6  -1   1      198.61      169.33     11.77 o 
   7  -1   1       31.03       33.24      7.41 o 
   8  -1   1       76.13       79.71     10.61 o 
  -8   0   1       20.68       24.34      7.61 o 
  -7   0   1       11.26        8.38      5.39 o 
  -6   0   1      115.72      117.00      7.55 o 
  -5   0   1        2.48        3.20      2.78 o 
  -4   0   1      930.57      903.09     22.51 o 
  -3   0   1        5.87        5.49      2.32 o 
  -1   0   1      317.39      374.66      7.84 o 
   0   0   1        0.99       -0.35      0.35 o 
   1   0   1      554.63      585.35     11.67 o 
   3   0   1      630.26      670.30     26.76 o 
   4   0   1     1063.54     1129.56     43.84 o 
   5   0   1      117.26       90.69      8.32 o 
   6   0   1      138.25      125.75     10.77 o 
   7   0   1       61.62       67.04      9.08 o 
   8   0   1       16.05       19.08      7.71 o 
  -8   1   1       24.85       21.65      7.29 o 
  -7   1   1      168.93      201.92     13.57 o 
  -6   1   1       12.25        6.66      4.23 o 
  -5   1   1        1.46        3.93      3.53 o 
  -4   1   1        1.26        2.00      2.08 o 
  -3   1   1     3510.67     3614.38     66.38 o 
  -1   1   1     6209.34     2861.66     70.53 o 
   0   1   1     3530.12     3976.81    102.67 o 
   1   1   1       42.04       34.67      3.33 o 
   2   1   1       53.65       54.99      4.81 o 
   3   1   1       32.41       36.02      3.38 o 
   4   1   1       89.45       82.32      5.50 o 
   5   1   1        1.79        3.51      3.25 o 
   6   1   1       23.86       32.66      5.15 o 
   7   1   1      148.62      170.84     13.48 o 
  -8   2   1        1.57        8.09      5.97 o 
  -7   2   1      209.68      205.77     13.49 o 
  -6   2   1      581.31      608.37     24.40 o 
  -5   2   1       40.36       35.77      5.39 o 
  -4   2   1      913.13      981.16     29.97 o 
  -3   2   1      110.70      106.71      6.44 o 
  -2   2   1    14999.66    11757.64    285.08 o 
   2   2   1        6.71        7.05      4.76 o 
   3   2   1      877.29      850.65     19.53 o 
   4   2   1      192.99      207.12      8.53 o 
   5   2   1      144.43      140.56      7.96 o 
   6   2   1       21.08       33.53      5.30 o 
   7   2   1       69.00       86.57      8.73 o 
  -8   3   1       28.89       27.91      7.23 o 
  -7   3   1       14.85       16.85      6.17 o 
  -6   3   1      125.84      111.21      9.72 o 
  -5   3   1      362.50      323.96     14.71 o 
  -4   3   1     7743.32     7752.03    192.76 o 
  -3   3   1     5499.47     5867.38    146.03 o 
  -2   3   1      662.92      633.55     19.45 o 
   1   3   1     1029.45     1015.80     20.72 o 
   2   3   1      624.32      542.82     13.26 o 
   3   3   1     1334.25     1340.41     28.66 o 
   4   3   1     1441.18     1382.05     30.66 o 
   5   3   1       79.48       79.18      6.38 o 
   6   3   1       22.79       23.05      4.79 o 
   7   3   1       22.00       27.81      5.81 o 
  -8   4   1       12.41        3.72      5.87 o 
  -7   4   1      110.87      107.63     10.37 o 
  -6   4   1        0.76        4.55      3.95 o 
  -5   4   1      223.16      206.91     11.68 o 
  -4   4   1     1759.90     2023.16     56.30 o 
  -3   4   1     1979.94     2105.39     56.96 o 
  -2   4   1      123.28      113.33      6.55 o 
  -1   4   1     1579.21     1691.23     45.00 o 
   0   4   1     1859.28     1878.88     49.56 o 
   1   4   1       43.89       64.76      3.84 o 
   2   4   1        6.50        9.10      2.53 o 
   3   4   1       20.89       19.67      3.50 o 
   4   4   1      562.11      585.03     19.97 o 
   5   4   1      185.15      169.87      8.82 o 
   6   4   1       19.70       16.57      4.83 o 
  -8   5   1        1.71        6.69      5.15 o 
  -7   5   1      285.16      274.20     16.51 o 
  -6   5   1      659.76      587.49     23.86 o 
  -5   5   1        3.13        4.33      3.45 o 
  -4   5   1        1.24        0.07      2.29 o 
  -3   5   1       44.52       39.47      5.07 o 
  -2   5   1      523.29      552.15     18.98 o 
  -1   5   1       91.99       93.15      6.34 o 
   0   5   1       12.64       36.21      4.46 o 
   1   5   1      124.82      111.63      9.66 o 
   2   5   1      156.19      154.69      8.48 o 
   3   5   1      228.23      193.94      8.61 o 
   4   5   1       14.71       15.96      5.56 o 
   5   5   1        0.31        0.66      3.38 o 
   6   5   1       11.56        6.12      6.07 o 
  -8   6   1       23.60       18.32      7.11 o 
  -7   6   1       83.31       82.88     10.17 o 
  -6   6   1     1073.38     1057.96     36.69 o 
  -5   6   1      137.70      128.97     10.03 o 
  -4   6   1       71.03       78.27      7.46 o 
  -3   6   1       51.77       72.89      6.86 o 
  -2   6   1      939.51      996.18     31.10 o 
  -1   6   1      175.19      148.23      8.61 o 
   0   6   1      144.58      129.80      5.82 o 
   1   6   1     1651.48     1748.05     35.81 o 
   2   6   1      272.47      260.51     11.11 o 
   3   6   1      105.46       99.00      6.69 o 
   4   6   1       63.08       75.64      6.60 o 
   5   6   1       13.79       17.75      6.57 o 
  -7   7   1       72.62       79.14     10.29 o 
  -6   7   1      108.89       98.08     10.03 o 
  -5   7   1      140.49      122.71      9.99 o 
  -4   7   1      534.85      549.34     22.02 o 
  -3   7   1      573.77      555.40     21.33 o 
  -2   7   1       21.69       23.56      5.33 o 
  -1   7   1      228.96      215.75     11.21 o 
   0   7   1      226.88      237.54      8.72 o 
   1   7   1      140.07      125.98     16.07 o 
   2   7   1      257.95      258.59     10.15 o 
   3   7   1       25.97       23.89      4.44 o 
   4   7   1       54.19       58.18      6.21 o 
   5   7   1       44.69       57.18      7.17 o 
  -7   8   1      124.73      133.80     12.92 o 
  -6   8   1       24.24       29.79      6.90 o 
  -5   8   1       36.93       30.30      6.35 o 
  -4   8   1       34.91       40.85      6.80 o 
  -3   8   1       13.59       11.24      4.61 o 
  -2   8   1      313.21      388.72     18.92 o 
  -1   8   1      787.28      833.58     28.19 o 
   0   8   1     1234.95     1183.60     26.82 o 
   1   8   1      464.95      492.13     14.76 o 
   2   8   1        6.46       11.49      3.83 o 
   3   8   1        5.30        5.47      4.18 o 
   4   8   1        6.53       -1.54      7.20 o 
  -6   9   1      111.10      105.44     11.26 o 
  -5   9   1       21.00       24.96      6.34 o 
  -4   9   1      126.69      140.92     11.44 o 
  -3   9   1      173.78      183.44     12.97 o 
  -2   9   1        2.53       -1.12      6.01 o 
  -1   9   1        1.96        4.63      4.07 o 
   0   9   1      170.20      140.18      7.77 o 
   1   9   1      131.57      117.13      7.47 o 
   2   9   1       12.48       12.36      7.03 o 
   3   9   1       92.94       89.11     11.80 o 
  -5  10   1       56.99       50.88      8.48 o 
  -4  10   1       11.15       12.32      5.97 o 
  -3  10   1      136.45      186.88     14.87 o 
  -2  10   1       67.50       81.84     13.77 o 
  -1  10   1        0.83        4.80      4.35 o 
  -4  11   1       41.30       37.97      9.11 o 
  -3  11   1      172.27      211.56     18.53 o 
   0 -11   2       66.08       66.75      9.91 o 
   2 -11   2       16.88       30.19      9.03 o 
   3 -11   2       61.16       76.94     12.25 o 
   4 -11   2       27.14       27.63      9.15 o 
  -2 -10   2        2.33        9.77      6.35 o 
  -1 -10   2       56.72       62.02      9.48 o 
   0 -10   2      249.71      239.74     15.27 o 
   1 -10   2      109.72      125.28     12.53 o 
   2 -10   2        6.28        6.98      5.77 o 
   3 -10   2        4.70       15.65      7.48 o 
  -3  -9   2      108.11      117.80     13.33 o 
  -2  -9   2       91.92       81.01     10.30 o 
  -1  -9   2      171.76      168.47     12.92 o 
   1  -9   2      274.76      305.62     17.16 o 
   2  -9   2      332.62      345.67     19.21 o 
   3  -9   2      769.60      766.38     27.33 o 
   4  -9   2      377.06      366.02     17.24 o 
   5  -9   2       85.78       87.07      9.44 o 
   6  -9   2      103.31      100.53     10.66 o 
  -4  -8   2       10.03        9.59      7.17 o 
  -3  -8   2       96.38       91.37     11.40 o 
  -2  -8   2       28.02       32.62      7.09 o 
  -1  -8   2      245.31      227.27     14.08 o 
   0  -8   2       45.17       44.04      6.87 o 
   1  -8   2      375.42      370.29     18.09 o 
   2  -8   2        6.44       10.83      4.43 o 
   3  -8   2        1.71        4.70      3.90 o 
   4  -8   2      154.97      138.24      9.84 o 
   5  -8   2       50.44       49.80      7.20 o 
   6  -8   2      279.55      293.56     16.69 o 
   7  -8   2      216.24      221.58     15.69 o 
  -5  -7   2        9.63        3.93      7.45 o 
  -4  -7   2       17.92       29.42      8.24 o 
  -3  -7   2      179.30      169.35     13.82 o 
  -2  -7   2      337.30      296.37     16.76 o 
  -1  -7   2      463.52      465.05     13.56 o 
   0  -7   2      213.24      220.57      7.90 o 
   1  -7   2       35.06       38.08      3.95 o 
   2  -7   2      143.44      145.32      8.91 o 
   3  -7   2      164.11      148.11      9.24 o 
   4  -7   2        1.01        3.17      3.73 o 
   5  -7   2        1.43       -1.19      3.27 o 
   6  -7   2       77.38       73.59      8.82 o 
   7  -7   2      261.17      282.24     17.52 o 
  -5  -6   2       49.25       45.88      9.83 o 
  -4  -6   2      151.58      157.76     13.65 o 
  -3  -6   2        2.53        1.59      4.95 o 
  -2  -6   2      441.13      451.53     12.98 o 
  -1  -6   2      468.96      468.85     10.10 o 
   0  -6   2     1968.57     2073.55     40.68 o 
   1  -6   2     1634.88     1829.73     36.35 o 
   2  -6   2       52.79       67.51      5.54 o 
   3  -6   2      459.67      427.87     16.25 o 
   4  -6   2      226.33      220.25     11.62 o 
   5  -6   2       29.16       25.49      5.55 o 
   6  -6   2        2.21        8.90      4.46 o 
   7  -6   2       33.69       39.40      7.89 o 
  -6  -5   2       98.94       88.02     12.66 o 
  -5  -5   2       99.60       88.02     11.04 o 
  -4  -5   2      718.21      675.47     18.21 o 
  -3  -5   2     1018.97     1013.85     23.38 o 
  -2  -5   2      118.64      111.21      4.48 o 
  -1  -5   2     1379.87     1429.09     23.59 o 
   0  -5   2      197.06      209.98      6.55 o 
   1  -5   2      936.38     1028.81     28.82 o 
   2  -5   2      146.35      136.07      7.24 o 
   3  -5   2      606.18      580.45     19.85 o 
   4  -5   2     1123.29     1132.04     34.78 o 
   5  -5   2      219.29      203.42     12.02 o 
   6  -5   2      172.30      131.58     10.92 o 
   7  -5   2       31.78       22.19      7.57 o 
   8  -5   2        9.19       11.39      6.36 o 
  -7  -4   2       41.19       47.96     10.42 o 
  -6  -4   2        0.79       -1.26      3.69 o 
  -5  -4   2        4.39        1.98      3.08 o 
  -4  -4   2       23.44       23.08      3.97 o 
  -3  -4   2      113.11       96.28      5.48 o 
  -2  -4   2      784.16      787.02     14.17 o 
  -1  -4   2     1761.24     1920.41     30.04 o 
   0  -4   2     3385.05     3655.43     88.79 o 
   1  -4   2      473.49      443.91     13.82 o 
   2  -4   2     1811.93     1867.63     49.13 o 
   3  -4   2     1378.97     1575.20     43.64 o 
   4  -4   2      373.48      397.07     16.18 o 
   5  -4   2      368.50      407.51     17.77 o 
   6  -4   2      166.92      166.40     12.19 o 
   7  -4   2      314.48      302.48     17.30 o 
   8  -4   2        9.07        9.88      6.18 o 
  -7  -3   2      117.36      123.56     10.00 o 
  -6  -3   2      108.53       99.53      9.28 o 
  -5  -3   2      117.05      124.19      7.42 o 
  -4  -3   2      611.22      668.53     17.36 o 
  -3  -3   2      252.69      270.99      8.07 o 
  -2  -3   2        4.99        3.42      1.43 o 
  -1  -3   2      167.61      161.76      4.22 o 
   0  -3   2      391.48      383.64      8.51 o 
   1  -3   2     2125.22     2334.61     42.88 o 
   2  -3   2      187.24      207.03      8.42 o 
   3  -3   2     1725.85     1670.82     45.68 o 
   4  -3   2      552.14      550.21     19.86 o 
   5  -3   2       60.71       72.33      8.03 o 
   6  -3   2       16.54       13.40      5.34 o 
   7  -3   2       18.15       10.24      5.60 o 
   8  -3   2       38.91       67.91     10.50 o 
  -7  -2   2       66.15       77.00      7.11 o 
  -6  -2   2      469.82      468.14     15.26 o 
  -5  -2   2       79.11       75.35      7.11 o 
  -4  -2   2     1033.96      912.05     61.48 o 
  -3  -2   2     1835.81     2060.81     47.85 o 
  -2  -2   2      130.04      131.56      3.82 o 
  -1  -2   2       92.95       87.53      3.06 o 
   0  -2   2       31.00       25.83      1.74 o 
   2  -2   2      845.42      999.93     27.68 o 
   3  -2   2       31.07       31.97      4.01 o 
   4  -2   2     1407.65     1472.47     42.86 o 
   5  -2   2       69.26       82.06      8.03 o 
   6  -2   2      222.84      251.93     14.80 o 
   7  -2   2      167.07      170.75     13.78 o 
   8  -2   2       20.97       23.74      7.42 o 
  -8  -1   2       21.91       27.46      5.81 o 
  -7  -1   2       35.70       45.10      5.98 o 
  -6  -1   2       19.06       12.53      4.05 o 
  -5  -1   2        7.26        6.77      8.34 o 
  -4  -1   2      288.90      298.13      7.31 o 
  -3  -1   2     3125.39     3212.19     48.65 o 
  -2  -1   2     3403.84     3854.32     99.08 o 
   0  -1   2       93.72      129.31      5.48 o 
   3  -1   2      986.02      939.13     28.00 o 
   4  -1   2     1690.38     1754.60     49.56 o 
   5  -1   2      467.07      429.43     18.71 o 
   6  -1   2      304.28      304.40     16.47 o 
   7  -1   2      185.33      193.93     14.16 o 
   8  -1   2       13.48       14.06      6.57 o 
  -8   0   2        5.57        5.70      5.82 o 
  -7   0   2      220.90      234.53     17.59 o 
  -6   0   2      595.95      565.49     16.87 o 
  -5   0   2      269.26      287.39     25.24 o 
  -4   0   2     1093.88     1221.28     30.63 o 
  -3   0   2      214.62      235.64      5.75 o 
  -1   0   2     2765.50     2027.50    173.28 o 
   0   0   2      160.01      189.54      4.32 o 
   1   0   2     2962.35     2835.45    110.42 o 
   2   0   2       50.17       51.30      4.39 o 
   3   0   2     2012.61     2127.43     39.93 o 
   4   0   2      183.97      199.51      6.62 o 
   5   0   2      372.32      359.37     16.90 o 
   6   0   2       53.16       56.39      7.87 o 
   7   0   2      162.00      176.63     13.92 o 
   8   0   2      130.17      139.77     13.36 o 
  -8   1   2       22.81       29.47      7.68 o 
  -7   1   2       28.47       39.35      7.53 o 
  -6   1   2      387.72      384.04     18.16 o 
  -5   1   2       57.22       56.38      4.84 o 
  -4   1   2     1132.54     1246.04     49.32 o 
  -3   1   2      898.35      805.19     16.06 o 
  -1   1   2      120.60       94.05      4.70 o 
   0   1   2      126.82      110.43      3.14 o 
   1   1   2     6757.61     7238.46    128.09 o 
   2   1   2     2128.11     2138.85     32.68 o 
   3   1   2     4371.47     4764.51     70.81 o 
   4   1   2     3822.28     4109.77     77.70 o 
   5   1   2       10.02        5.42      3.26 o 
   6   1   2        5.11        7.44      4.29 o 
   7   1   2        2.25        3.23      4.57 o 
  -8   2   2       60.02       69.50      9.75 o 
  -7   2   2      109.05      121.77     11.23 o 
  -6   2   2       52.84       37.28      6.61 o 
  -5   2   2        6.41        6.47      3.63 o 
  -4   2   2      296.52      337.37     13.73 o 
  -3   2   2     1352.55     1490.11     29.28 o 
   1   2   2      922.67      963.11     18.91 o 
   2   2   2      195.96      181.24      6.35 o 
   3   2   2       10.78        9.36      2.52 o 
   4   2   2      457.02      453.85     13.59 o 
   5   2   2      276.08      277.42     11.21 o 
   6   2   2       71.81       77.70     20.83 o 
   7   2   2       56.13       67.70      9.79 o 
  -8   3   2       44.47       48.05      8.84 o 
  -7   3   2      173.92      163.39     11.89 o 
  -6   3   2        9.89        5.36      4.37 o 
  -5   3   2      205.11      187.74     10.83 o 
  -4   3   2      387.02      395.33     15.71 o 
  -3   3   2     2000.96     2078.84     55.69 o 
  -2   3   2     1079.25     1169.74     32.69 o 
   0   3   2      749.45      741.93     21.57 o 
   1   3   2      320.21      343.78      9.07 o 
   2   3   2      663.23      796.99     18.17 o 
   3   3   2      368.19      343.86     10.85 o 
   4   3   2       98.38       99.63      8.54 o 
   5   3   2      126.92      113.22      7.55 o 
   6   3   2       10.55       11.90      4.48 o 
   7   3   2       43.12       44.13      6.42 o 
  -8   4   2        5.77       10.42      5.90 o 
  -7   4   2       42.61       50.77      7.96 o 
  -6   4   2      926.23      847.59     30.27 o 
  -5   4   2      362.93      385.01     16.73 o 
  -4   4   2      164.38      174.69      9.72 o 
  -3   4   2      444.85      459.13     16.82 o 
  -2   4   2      931.37      876.09     26.40 o 
  -1   4   2      216.23      294.22     11.48 o 
   0   4   2      257.81      345.27      8.85 o 
   1   4   2     3765.38     3776.49     69.67 o 
   2   4   2      463.97      464.53     12.62 o 
   3   4   2      171.42      165.77     10.53 o 
   4   4   2      156.25      143.53      7.82 o 
   5   4   2      110.75      114.44      7.73 o 
   6   4   2        0.05        0.08      3.78 o 
  -8   5   2       18.97       19.99      6.36 o 
  -7   5   2        5.68       18.28      5.76 o 
  -6   5   2      864.16      758.38     28.40 o 
  -5   5   2      745.84      722.50     26.47 o 
  -4   5   2      926.62      897.29     29.46 o 
  -3   5   2     4255.05     4518.89    115.73 o 
  -2   5   2     2159.58     2311.35     43.79 o 
  -1   5   2      908.33      991.21     29.60 o 
   0   5   2      555.08      567.47     13.58 o 
   1   5   2      450.61      450.71     12.14 o 
   2   5   2     1462.12     1531.79     32.40 o 
   3   5   2      475.07      464.78     16.50 o 
   4   5   2      180.72      166.24      8.66 o 
   5   5   2       51.89       61.08      6.40 o 
   6   5   2       81.96       78.16      7.90 o 
  -8   6   2       55.91       51.50      9.30 o 
  -7   6   2      149.60      133.00     12.29 o 
  -6   6   2        0.48        0.00      3.56 o 
  -5   6   2        0.09        3.59      3.61 o 
  -4   6   2       34.28       23.10      4.93 o 
  -3   6   2      124.23      103.87      8.03 o 
  -2   6   2      176.23      173.55      9.84 o 
  -1   6   2      452.37      416.11     16.20 o 
   0   6   2     1773.04     1844.54     36.95 o 
   1   6   2      742.71      696.64     44.07 o 
   2   6   2       20.79       16.55      3.65 o 
   3   6   2       22.16       18.12      4.16 o 
   4   6   2        2.06       -1.80      3.37 o 
   5   6   2      139.49      135.40      9.13 o 
  -7   7   2       80.72       89.01     10.78 o 
  -6   7   2      153.65      163.19     12.72 o 
  -5   7   2       82.98       68.30      7.91 o 
  -4   7   2      228.69      189.48     11.56 o 
  -3   7   2       28.27       30.21      5.40 o 
  -2   7   2      111.81      114.32      8.69 o 
  -1   7   2        3.50        5.81      3.62 o 
   0   7   2      502.79      506.67     13.93 o 
   1   7   2      784.43      740.11     24.83 o 
   2   7   2       56.41       53.82      8.23 o 
   3   7   2      191.91      198.11      9.68 o 
   4   7   2       87.12       72.48      6.82 o 
  -7   8   2        0.17       -5.28      4.81 o 
  -6   8   2      237.02      232.75     15.52 o 
  -5   8   2      262.86      230.01     14.19 o 
  -4   8   2       49.36       49.14      7.10 o 
  -3   8   2        2.87        3.49      4.46 o 
  -2   8   2        8.95        6.78      4.33 o 
  -1   8   2      115.68      124.04      9.57 o 
   0   8   2        2.39        4.53      3.09 o 
   1   8   2       34.37       35.34      4.76 o 
   2   8   2       11.50       15.65      4.22 o 
   3   8   2       12.35       18.63      4.62 o 
   4   8   2       54.23       53.93     10.22 o 
  -6   9   2       30.35       27.61      7.17 o 
  -5   9   2       63.16       69.82      8.97 o 
  -4   9   2        6.54       12.55      5.33 o 
  -3   9   2      268.60      292.77     17.14 o 
  -2   9   2      415.50      436.89     19.40 o 
  -1   9   2       90.62       88.63      8.68 o 
   0   9   2       34.53       34.37      6.47 o 
   1   9   2        2.51        5.75      4.74 o 
   2   9   2       51.16       61.56      8.22 o 
  -5  10   2        9.56       17.98      7.09 o 
  -4  10   2       23.32       27.97      7.88 o 
  -3  10   2        5.49        4.49      7.17 o 
  -2  10   2      161.15      327.42     27.96 o 
  -1  10   2       97.15      116.85     10.24 o 
   0  10   2       81.57       76.11      8.59 o 
   1  10   2      107.05      122.29     12.08 o 
  -4  11   2       65.32       77.65     12.35 o 
  -3  11   2      112.28      226.71     21.45 o 
  -2  11   2       20.44      100.02     29.67 o 
  -1  11   2       34.42       35.97      8.28 o 
   0 -11   3       20.78       32.45      7.78 o 
   2 -11   3        9.16        4.80      7.10 o 
   3 -11   3       64.96       78.33     12.30 o 
   4 -11   3      174.64      187.00     17.13 o 
  -2 -10   3       19.55       16.54      7.49 o 
  -1 -10   3       47.73       42.95      8.50 o 
   0 -10   3       35.72       38.13      7.50 o 
   1 -10   3        8.41       15.40      6.75 o 
   2 -10   3       96.34      120.56     12.68 o 
   3 -10   3        4.34        2.22      5.00 o 
   4 -10   3      161.04      141.73     14.42 o 
   5 -10   3       12.78       15.60      6.55 o 
  -3  -9   3      143.82      136.36     13.82 o 
  -2  -9   3       92.68      105.50     11.90 o 
  -1  -9   3       24.52       32.48      7.03 o 
   0  -9   3       46.77       51.29      7.87 o 
   1  -9   3      121.60      125.13     11.50 o 
   2  -9   3       39.74       37.85      7.87 o 
   3  -9   3       19.86       19.10      6.83 o 
   4  -9   3      162.05      147.04     13.60 o 
   5  -9   3       59.17       68.01      8.36 o 
   6  -9   3       65.95       62.12      9.15 o 
  -4  -8   3      107.71      103.29     13.36 o 
  -3  -8   3       10.91       10.51      6.29 o 
  -2  -8   3       10.20        8.70      5.37 o 
  -1  -8   3        1.26       -3.45      3.89 o 
   0  -8   3       34.20       35.05      6.27 o 
   1  -8   3      605.62      604.05     25.03 o 
   2  -8   3      638.44      642.78     26.75 o 
   3  -8   3      217.64      215.08      9.01 o 
   4  -8   3       19.92       23.08      5.34 o 
   5  -8   3       48.36       39.68      6.89 o 
   6  -8   3       33.03       36.69      7.41 o 
   7  -8   3       22.02       20.11      7.69 o 
  -5  -7   3       33.39       48.48     10.36 o 
  -4  -7   3      187.77      208.34     16.85 o 
  -3  -7   3      326.80      347.67     19.21 o 
  -2  -7   3        8.48        8.27      5.11 o 
  -1  -7   3      125.48      117.86      6.61 o 
   0  -7   3        7.60        8.23      3.86 o 
   1  -7   3      510.76      523.46     13.86 o 
   2  -7   3      481.75      505.88     13.91 o 
   3  -7   3     1256.67     1257.09     37.17 o 
   4  -7   3     1000.67     1034.40     33.03 o 
   5  -7   3       91.68       87.30      8.61 o 
   6  -7   3      109.81      113.16     10.62 o 
   7  -7   3       34.94       46.90      9.02 o 
  -5  -6   3        2.99        5.22      7.05 o 
  -4  -6   3        2.71        9.55      6.17 o 
  -3  -6   3      168.68      161.78     12.59 o 
  -2  -6   3       36.02       31.08      6.11 o 
  -1  -6   3      228.10      210.13     10.64 o 
   0  -6   3     3354.92     3513.66     64.70 o 
   1  -6   3      700.24      677.04     15.85 o 
   2  -6   3      296.44      284.99      9.01 o 
   3  -6   3      374.41      377.81     14.84 o 
   4  -6   3      574.61      588.01     21.52 o 
   5  -6   3      215.12      218.74     12.86 o 
   6  -6   3       90.65       86.36      9.56 o 
   7  -6   3      339.61      383.61     21.02 o 
  -6  -5   3       23.12       23.70      8.19 o 
  -5  -5   3       17.64       17.41      7.15 o 
  -4  -5   3        0.25       -2.85      4.81 o 
  -3  -5   3      409.41      343.25     17.69 o 
  -2  -5   3      468.48      477.85     10.12 o 
  -1  -5   3      178.68      186.94     12.24 o 
   0  -5   3     1158.73     1214.11     24.18 o 
   1  -5   3     2362.17     2699.26     50.49 o 
   2  -5   3      830.78     1000.72     21.61 o 
   3  -5   3      508.91      483.89     17.23 o 
   4  -5   3       69.98       76.14      7.01 o 
   5  -5   3       33.47       25.29      5.89 o 
   6  -5   3       19.93       19.32      6.39 o 
   7  -5   3       57.42       72.63      9.88 o 
  -7  -4   3       18.84       21.44      8.56 o 
  -6  -4   3      257.47      207.20     16.17 o 
  -5  -4   3      198.57      172.96     13.95 o 
  -4  -4   3      129.99      118.82      6.73 o 
  -3  -4   3       11.01       13.98      2.76 o 
  -2  -4   3       21.64       19.60      3.23 o 
  -1  -4   3        3.24        6.08      1.52 o 
   0  -4   3      709.23      680.23     14.15 o 
   1  -4   3     1917.13     2196.25     41.07 o 
   2  -4   3      367.03      367.70      9.78 o 
   3  -4   3       94.18       77.59      6.00 o 
   4  -4   3      322.68      342.79     14.75 o 
   5  -4   3       91.72       97.30      8.95 o 
   6  -4   3      287.18      303.25     16.42 o 
   7  -4   3       75.50       80.05     10.44 o 
   8  -4   3      120.38      114.84     13.00 o 
  -7  -3   3        8.51       15.36      7.08 o 
  -6  -3   3      220.86      201.85     10.15 o 
  -5  -3   3      293.01      285.78     10.66 o 
  -4  -3   3      324.65      328.72     13.43 o 
  -3  -3   3     3057.37     3151.21     48.33 o 
  -2  -3   3      607.96      607.77     11.28 o 
  -1  -3   3      935.98      967.42     18.83 o 
   0  -3   3     2505.44     2749.48     49.58 o 
   1  -3   3     1585.39     1543.10     29.29 o 
   2  -3   3      428.91      425.81     10.50 o 
   3  -3   3      603.37      557.92     13.66 o 
   4  -3   3     1887.28     2038.24     56.96 o 
   5  -3   3      426.11      443.34     18.81 o 
   6  -3   3      533.61      552.28     23.47 o 
   7  -3   3      111.86      105.33     11.12 o 
   8  -3   3       53.97       56.61      9.89 o 
  -7  -2   3      168.65      184.91     11.12 o 
  -6  -2   3      142.04      163.96     15.90 o 
  -5  -2   3       12.36       10.48      3.53 o 
  -4  -2   3      315.72      318.63      9.91 o 
  -3  -2   3        0.73       -0.93      2.41 o 
  -2  -2   3     1726.32     1877.92     29.20 o 
  -1  -2   3      119.43      125.97      3.67 o 
   0  -2   3     7252.72     8251.35    209.71 o 
   2  -2   3      358.87      380.29      9.49 o 
   3  -2   3      725.76      652.46     14.93 o 
   4  -2   3       25.27       30.05      3.33 o 
   5  -2   3      910.00      991.23     22.75 o 
   6  -2   3       68.77       63.34      8.30 o 
   7  -2   3       90.87       94.90     10.76 o 
   8  -2   3      119.57      147.36     14.05 o 
  -8  -1   3       12.47       26.04      5.79 o 
  -7  -1   3      182.80      179.26     12.90 o 
  -6  -1   3      380.68      405.35     19.55 o 
  -5  -1   3      189.78      198.95      8.58 o 
  -4  -1   3      271.49      292.82      7.37 o 
  -3  -1   3       86.24       85.30      3.55 o 
  -2  -1   3     1449.57     1463.37     27.65 o 
  -1  -1   3     3872.10     1661.39     41.12 o 
   0  -1   3      618.46      762.69     19.37 o 
   3  -1   3      920.70      935.25     19.78 o 
   4  -1   3     2202.33     2265.54     43.81 o 
   5  -1   3       45.75       36.30      6.29 o 
   6  -1   3        0.01        2.14      4.48 o 
   7  -1   3        6.94       14.89      6.58 o 
   8  -1   3      184.01      188.04     15.87 o 
  -8   0   3        0.06        0.31      5.63 o 
  -7   0   3       14.12       15.98      4.48 o 
  -6   0   3      233.08      207.72      9.61 o 
  -5   0   3       24.57       28.76      3.12 o 
  -4   0   3      150.11      154.28      6.09 o 
  -3   0   3     1420.41     1488.84     24.06 o 
  -1   0   3     3405.87     3257.45     47.84 o 
   2   0   3       25.36       17.02      1.88 o 
   3   0   3       96.83       89.91      4.14 o 
   4   0   3      555.37      555.87     13.56 o 
   5   0   3      217.16      173.38     11.62 o 
   6   0   3      143.43      138.86     11.61 o 
   7   0   3       71.45       72.51      9.41 o 
  -8   1   3       37.48       33.19      7.89 o 
  -7   1   3      344.29      322.73     17.05 o 
  -6   1   3       11.03        7.27      3.78 o 
  -5   1   3      143.57      122.68      5.07 o 
  -4   1   3       37.05       32.31      3.23 o 
  -3   1   3     3632.62     3993.76     59.81 o 
   1   1   3      179.19      184.99      7.78 o 
   2   1   3      451.96      385.11      8.30 o 
   3   1   3     1121.01     1201.33     20.13 o 
   4   1   3      109.54      104.68     12.40 o 
   5   1   3      410.18      397.92     17.99 o 
   6   1   3       61.47       66.81      8.48 o 
   7   1   3       64.12       64.21      9.41 o 
  -8   2   3       32.83       47.85      8.51 o 
  -7   2   3      152.14      141.79     12.12 o 
  -6   2   3      577.06      593.54     23.24 o 
  -5   2   3      358.38      350.86     15.33 o 
  -4   2   3      138.94      125.51      5.55 o 
  -3   2   3      731.09      694.57     15.64 o 
  -2   2   3     1085.14     1143.69     33.16 o 
   0   2   3     1473.88     1661.21     30.91 o 
   1   2   3     9799.79    10151.98    146.81 o 
   2   2   3     2083.64     2189.16     33.83 o 
   3   2   3      343.42      357.31     10.88 o 
   4   2   3      575.46      547.91     15.60 o 
   5   2   3       60.65       59.97      5.82 o 
   6   2   3       41.15       45.76      7.70 o 
   7   2   3        5.84       18.37      6.47 o 
  -8   3   3        7.15       11.50      6.53 o 
  -7   3   3        9.29       11.46      5.21 o 
  -6   3   3      552.05      552.30     22.39 o 
  -5   3   3      524.88      504.25     19.81 o 
  -4   3   3      116.41       86.58      6.89 o 
  -3   3   3     1653.07     1682.84     33.26 o 
  -2   3   3     2060.84     1988.16     37.99 o 
  -1   3   3      236.09      228.37      6.74 o 
   0   3   3      278.10      271.58      7.07 o 
   1   3   3     1420.91     1524.23     24.19 o 
   2   3   3     1786.57     1901.51     37.75 o 
   3   3   3      901.88      805.13     63.60 o 
   4   3   3     1128.90     1143.23     26.65 o 
   5   3   3      206.91      226.16     10.27 o 
   6   3   3        4.51        1.03      4.99 o 
   7   3   3        8.31        9.63      6.48 o 
  -8   4   3        5.96        9.44      5.17 o 
  -7   4   3       74.09       75.32      8.70 o 
  -6   4   3      153.71      144.96     10.70 o 
  -5   4   3      107.29       83.72      7.92 o 
  -4   4   3      257.68      254.03     12.19 o 
  -3   4   3     1708.29     1743.35     48.55 o 
  -2   4   3     1541.41     1672.02     45.72 o 
  -1   4   3      234.52      214.61      9.83 o 
   0   4   3     3156.04     3121.22     77.64 o 
   1   4   3      829.70      825.97     18.41 o 
   2   4   3      122.04      128.17      6.30 o 
   3   4   3       70.10       53.21      6.91 o 
   4   4   3      178.62      188.36      8.87 o 
   5   4   3      420.29      407.09     14.35 o 
   6   4   3      168.00      181.76     10.54 o 
  -8   5   3       21.52       23.80      6.82 o 
  -7   5   3       38.74       30.98      6.55 o 
  -6   5   3        3.17        0.19      3.80 o 
  -5   5   3      173.61      169.64     11.09 o 
  -4   5   3       14.83       17.37      4.60 o 
  -3   5   3       61.74       62.23      6.22 o 
  -2   5   3      266.49      229.16     11.01 o 
  -1   5   3       24.41       24.59      4.28 o 
   0   5   3      274.70      309.41     15.92 o 
   1   5   3     1054.92     1084.62     23.73 o 
   2   5   3       68.30       66.60      5.20 o 
   3   5   3      174.69      171.57      8.49 o 
   4   5   3        0.56        2.25      3.29 o 
   5   5   3      147.93      140.92     21.37 o 
   6   5   3       10.33       12.39      4.94 o 
  -8   6   3      105.22      104.52     11.43 o 
  -7   6   3       48.48       74.59      9.24 o 
  -6   6   3      167.28      158.33     12.15 o 
  -5   6   3      448.26      385.75     17.78 o 
  -4   6   3      120.39      114.33      8.95 o 
  -3   6   3      573.99      597.45     22.34 o 
  -2   6   3      256.13      200.19     10.74 o 
  -1   6   3      331.86      338.03     14.69 o 
   0   6   3       19.53       22.11      3.05 o 
   1   6   3      192.59      184.52     13.40 o 
   2   6   3      290.55      281.42     10.40 o 
   3   6   3        1.42        2.25      2.93 o 
   4   6   3      101.43       97.17      7.43 o 
   5   6   3       49.97       55.74     15.44 o 
  -7   7   3        0.84        0.55      4.30 o 
  -6   7   3       52.76       51.44      8.01 o 
  -5   7   3       63.89       52.15      7.41 o 
  -4   7   3        5.19       -2.05      3.06 o 
  -3   7   3     1109.91     1181.14     38.40 o 
  -2   7   3     1177.30     1225.81     38.08 o 
  -1   7   3      190.51      157.03     10.14 o 
   0   7   3       83.11       84.05      5.69 o 
   1   7   3       14.90       14.85      3.69 o 
   2   7   3       89.55       91.48      6.56 o 
   3   7   3       74.22       83.01      6.93 o 
   4   7   3      152.01      123.90     27.41 o 
  -7   8   3       55.88       54.98      9.12 o 
  -6   8   3      314.02      320.32     17.96 o 
  -5   8   3      289.46      287.82     16.54 o 
  -4   8   3      297.10      300.60     16.49 o 
  -3   8   3       36.41       46.26      7.65 o 
  -2   8   3      801.25      798.19     28.40 o 
  -1   8   3      475.05      461.36     19.43 o 
   0   8   3      513.04      465.57     20.12 o 
   1   8   3      424.68      413.13     19.06 o 
   2   8   3      155.59      152.23     12.17 o 
   3   8   3       34.84       37.21      7.65 o 
  -6   9   3       81.61       73.18      9.72 o 
  -5   9   3       85.88      101.44     11.30 o 
  -4   9   3       61.71       60.86      9.28 o 
  -3   9   3      160.07      186.82     15.10 o 
  -2   9   3        6.63        2.86      4.27 o 
  -1   9   3       14.71       18.55      5.06 o 
   0   9   3       33.39       24.44      6.24 o 
   1   9   3      144.27      144.85     11.81 o 
   2   9   3      215.48      204.00     14.11 o 
  -5  10   3       39.38       36.27      8.12 o 
  -4  10   3       59.47       85.03     11.70 o 
  -3  10   3       49.20       71.55     12.76 o 
  -2  10   3       22.70       21.69      6.24 o 
  -1  10   3       13.05       11.13      5.21 o 
   0  10   3       49.19       39.89      7.15 o 
   1  10   3        3.29       12.11      6.01 o 
  -3  11   3       97.29      227.86     25.11 o 
  -2  11   3       32.38      267.95     76.53 o 
  -1  11   3        4.69       11.77      6.24 o 
   2 -11   4        5.79       -2.48      6.47 o 
   3 -11   4       19.61       20.21      8.35 o 
  -2 -10   4       33.18       44.97      9.30 o 
  -1 -10   4       91.08       82.78     10.49 o 
   1 -10   4      237.82      270.78     17.43 o 
   2 -10   4      415.41      444.27     24.07 o 
   3 -10   4      374.13      389.92     22.81 o 
   4 -10   4        2.13       10.84      6.36 o 
   5 -10   4       28.24       22.20      7.98 o 
  -3  -9   4      167.06      163.34     15.40 o 
  -2  -9   4      123.13      118.68     12.31 o 
  -1  -9   4       92.87       95.80     10.56 o 
   0  -9   4        2.95        4.75      5.26 o 
   1  -9   4       62.79       68.99      9.10 o 
   2  -9   4       82.92       80.60     10.08 o 
   3  -9   4      398.53      406.22     22.07 o 
   4  -9   4      330.28      318.51     19.33 o 
   5  -9   4       33.45       38.69      8.28 o 
   6  -9   4       21.64       32.92      7.63 o 
  -4  -8   4       31.44       19.40      8.47 o 
  -3  -8   4      234.50      213.62     15.72 o 
  -2  -8   4       85.67       92.88     10.49 o 
  -1  -8   4       23.51       27.74      6.31 o 
   0  -8   4      469.72      477.10     20.91 o 
   1  -8   4      406.84      426.93     20.25 o 
   2  -8   4        2.27        2.43      4.01 o 
   3  -8   4       14.80       18.67      6.02 o 
   4  -8   4      455.76      463.33     22.45 o 
   5  -8   4      532.59      555.64     17.05 o 
   6  -8   4       65.92       61.02      6.23 o 
  -5  -7   4        2.09        8.16      7.37 o 
  -4  -7   4        6.53       -1.36      6.04 o 
  -3  -7   4       52.56       49.54      8.23 o 
  -2  -7   4       19.09       19.55      6.11 o 
  -1  -7   4       60.37       63.42      7.27 o 
   0  -7   4      239.24      224.77     12.76 o 
   1  -7   4       89.31       87.97      8.68 o 
   2  -7   4       11.88        9.70      4.84 o 
   3  -7   4      114.99       91.10      5.80 o 
   4  -7   4       80.38       62.38      5.38 o 
   5  -7   4      229.74      183.91      8.84 o 
   6  -7   4        1.17        5.49      3.38 o 
   7  -7   4       34.00       32.88      5.67 o 
  -5  -6   4       76.64       76.05     11.46 o 
  -4  -6   4       65.45       93.88     10.99 o 
  -3  -6   4        0.97        2.57      4.49 o 
  -2  -6   4       14.64       17.91      5.43 o 
  -1  -6   4        0.98        0.16      3.37 o 
   0  -6   4      862.10      827.63     28.46 o 
   1  -6   4     1215.33     1353.66     42.70 o 
   2  -6   4      562.09      586.05     14.70 o 
   3  -6   4      919.96      924.20     21.46 o 
   4  -6   4       70.97       80.64      5.60 o 
   5  -6   4       40.94       44.84      4.92 o 
   6  -6   4       12.75       17.34      4.24 o 
   7  -6   4        1.74        2.36      3.48 o 
  -6  -5   4       20.29       26.00      8.44 o 
  -5  -5   4        6.68       12.02      6.30 o 
  -4  -5   4       53.62       39.81      7.79 o 
  -3  -5   4      588.59      526.99     22.42 o 
  -2  -5   4      725.09      697.22     17.54 o 
  -1  -5   4      137.46      131.08      8.21 o 
   0  -5   4      823.04      833.19     17.49 o 
   1  -5   4      159.21      133.47      5.06 o 
   2  -5   4      696.28      704.51     16.33 o 
   3  -5   4      382.90      417.85     11.81 o 
   4  -5   4     1249.99     1293.34     28.30 o 
   5  -5   4      144.86      141.31      7.46 o 
   6  -5   4       50.26       48.56      5.34 o 
   7  -5   4      100.99      103.97     11.39 o 
  -6  -4   4       25.44       32.55      7.62 o 
  -5  -4   4        6.26       10.84      6.18 o 
  -4  -4   4      150.37      136.97     11.70 o 
  -3  -4   4       95.09       95.16      5.73 o 
  -2  -4   4     1882.10     1901.41     30.37 o 
  -1  -4   4     1032.85     1048.80     20.68 o 
   0  -4   4     6622.97     7373.07    130.06 o 
   1  -4   4     9744.10    10596.89    186.17 o 
   2  -4   4       87.25       69.75      3.96 o 
   3  -4   4       59.63       35.23      3.40 o 
   4  -4   4       11.90       16.53      3.09 o 
   5  -4   4      665.89      672.71     17.73 o 
   6  -4   4       76.37       82.33      6.29 o 
   7  -4   4      106.15      130.72     12.53 o 
  -7  -3   4       47.07       55.56      9.71 o 
  -6  -3   4       17.31        4.48      5.26 o 
  -5  -3   4        1.10        5.40      3.21 o 
  -4  -3   4      484.75      460.85     13.06 o 
  -3  -3   4       69.25       68.67      3.47 o 
  -2  -3   4        6.18        4.92      1.47 o 
  -1  -3   4       46.84       46.89      4.97 o 
   0  -3   4     1235.68     1416.78     40.93 o 
   1  -3   4      724.50      756.82     15.70 o 
   2  -3   4      249.18      252.84      7.55 o 
   3  -3   4     1117.33     1186.17     24.96 o 
   4  -3   4      952.91      979.54     22.14 o 
   5  -3   4      183.34      179.79      7.94 o 
   6  -3   4       80.20       66.84      8.76 o 
   7  -3   4        4.09        6.82      6.08 o 
  -7  -2   4       11.14       11.82      7.11 o 
  -6  -2   4      152.88      138.66      8.00 o 
  -5  -2   4      216.23      188.10     10.20 o 
  -4  -2   4      423.92      396.88     19.08 o 
  -3  -2   4     2249.66     2351.41     36.80 o 
  -2  -2   4      433.73      514.85      9.74 o 
  -1  -2   4      538.39      573.44     19.04 o 
   0  -2   4      705.76      669.92     21.55 o 
   1  -2   4     1355.41     1335.51     25.74 o 
   2  -2   4      297.07      310.43      8.41 o 
   3  -2   4      223.95      230.25      7.55 o 
   4  -2   4     2689.25     2918.04     55.74 o 
   5  -2   4      640.53      689.15     17.69 o 
   6  -2   4       29.13       27.84      6.61 o 
   7  -2   4       65.28       64.16      9.43 o 
  -7  -1   4       58.60       53.80      6.12 o 
  -6  -1   4       25.76       23.31      4.37 o 
  -5  -1   4      230.37      234.60     14.51 o 
  -4  -1   4      252.05      255.59      7.02 o 
  -3  -1   4     5284.06     5596.86     82.95 o 
  -2  -1   4     6325.70     6396.32    193.54 o 
  -1  -1   4     1027.77     1149.66     36.46 o 
   1  -1   4       20.26       15.66      3.08 o 
   2  -1   4     1277.78     1341.14     36.91 o 
   3  -1   4       36.55       38.49      3.15 o 
   4  -1   4      744.05      724.10     17.12 o 
   5  -1   4      565.16      538.24     21.85 o 
   6  -1   4       15.28       11.29      5.50 o 
   7  -1   4      166.15      183.37     14.69 o 
  -8   0   4       17.21       26.31      5.50 o 
  -7   0   4      190.09      192.04     13.53 o 
  -6   0   4      638.45      658.75     18.36 o 
  -5   0   4      161.12      160.61      5.92 o 
  -4   0   4        2.13        2.45      1.73 o 
  -3   0   4        7.87        3.38      1.62 o 
  -2   0   4       86.74       73.67      5.76 o 
  -1   0   4     1878.76     1883.06     34.76 o 
   2   0   4     5466.48     5909.56    105.37 o 
   3   0   4      389.73      430.45     11.18 o 
   4   0   4        4.58        4.74      3.50 o 
   5   0   4      261.92      256.41     14.26 o 
   6   0   4      204.60      176.90     12.14 o 
   7   0   4       60.14       55.09      9.10 o 
  -8   1   4        0.02       -0.88      4.68 o 
  -7   1   4        0.22        2.02      3.69 o 
  -6   1   4      234.18      234.33      9.94 o 
  -5   1   4       55.39       46.53      3.61 o 
  -4   1   4      729.43      735.09     14.07 o 
  -3   1   4     2741.28     3123.90     47.57 o 
  -2   1   4       78.67       83.00      3.90 o 
  -1   1   4     1250.11     1332.14     24.78 o 
   1   1   4     3584.36     4027.92    101.08 o 
   2   1   4     3059.90     3321.34     60.73 o 
   3   1   4      362.38      321.85      8.82 o 
   4   1   4      984.79      919.01     30.89 o 
   5   1   4      171.44      182.26     12.30 o 
   6   1   4       60.47       57.90      8.19 o 
   7   1   4        0.63       -1.36      5.54 o 
  -8   2   4        0.28        4.26      5.56 o 
  -7   2   4       78.17       73.83      9.08 o 
  -6   2   4        5.34        3.03      4.14 o 
  -5   2   4      122.69      119.12      7.65 o 
  -4   2   4      142.64      152.82     11.28 o 
  -3   2   4      390.86      394.91      8.42 o 
  -2   2   4      817.43      846.29     19.27 o 
  -1   2   4       21.16       15.23      2.05 o 
   0   2   4     5925.56     6560.71    161.47 o 
   1   2   4      777.91      822.52     14.13 o 
   2   2   4       73.49       69.58      3.19 o 
   3   2   4       15.75       11.76      3.03 o 
   4   2   4      556.51      558.60     15.91 o 
   5   2   4      304.39      273.40     15.33 o 
   6   2   4        4.09        2.93      5.02 o 
   7   2   4       45.94       65.55      9.54 o 
  -8   3   4        0.59        0.15      5.36 o 
  -7   3   4       46.61       53.02      7.75 o 
  -6   3   4      437.32      397.14     18.00 o 
  -5   3   4        2.85        2.14      3.17 o 
  -4   3   4        1.66       -0.17      1.84 o 
  -3   3   4       72.03       73.96      4.46 o 
  -2   3   4      112.56      101.28      4.60 o 
  -1   3   4       14.94       11.74      2.02 o 
   0   3   4      955.49     1043.58     17.17 o 
   1   3   4     1713.61     1731.70     27.40 o 
   2   3   4        6.00        2.32      2.29 o 
   3   3   4       57.04       55.38     10.49 o 
   4   3   4        0.30        0.63      3.19 o 
   5   3   4       56.00       56.51      5.90 o 
   6   3   4        0.81        5.09      4.54 o 
  -8   4   4        1.05       13.31      5.43 o 
  -7   4   4       65.77       71.73      8.63 o 
  -6   4   4      513.53      529.58     22.20 o 
  -5   4   4      380.73      355.14     16.20 o 
  -4   4   4      288.13      275.72     13.25 o 
  -3   4   4      696.25      751.82     17.76 o 
  -2   4   4       70.88       83.87      4.67 o 
  -1   4   4     1699.23     1789.57     28.22 o 
   0   4   4     1567.04     1656.01     26.43 o 
   1   4   4     1772.24     1911.30     30.39 o 
   2   4   4     1290.77     1358.62     32.03 o 
   3   4   4        2.22       -1.30      2.91 o 
   4   4   4        6.86        6.32      3.59 o 
   5   4   4       63.35       75.27      6.71 o 
   6   4   4        0.00        7.12      3.51 o 
  -8   5   4        0.18        5.54      4.91 o 
  -7   5   4       39.70       34.16      6.83 o 
  -6   5   4       33.84       33.60      6.53 o 
  -5   5   4      491.44      432.65     18.59 o 
  -4   5   4      308.61      311.26     14.59 o 
  -3   5   4     2408.07     2196.90     60.85 o 
  -2   5   4     1644.41     1714.21     48.31 o 
  -1   5   4      143.41      116.45      4.82 o 
   0   5   4      339.37      321.52      9.19 o 
   1   5   4      161.99      151.64      7.27 o 
   2   5   4      479.49      472.98     13.88 o 
   3   5   4       20.22       17.89      3.99 o 
   4   5   4      394.00      376.27     17.25 o 
   5   5   4      408.41      376.33     22.27 o 
  -8   6   4        1.99        8.48      6.10 o 
  -7   6   4       29.09       27.96      6.77 o 
  -6   6   4      200.61      204.25     13.21 o 
  -5   6   4       13.54       21.01      5.29 o 
  -4   6   4        2.24        1.29      2.97 o 
  -3   6   4       60.04       65.64      7.17 o 
  -2   6   4     1787.29     1830.44     52.17 o 
  -1   6   4     1263.59     1438.08     42.88 o 
   0   6   4     1404.26     1407.13     42.25 o 
   1   6   4      939.34      961.73     22.44 o 
   2   6   4       22.04       27.41      4.36 o 
   3   6   4        9.87       12.24      4.20 o 
   4   6   4       87.88       84.36      6.96 o 
   5   6   4       84.81       88.62      7.88 o 
  -7   7   4       26.00       15.40      5.95 o 
  -6   7   4      243.29      212.82     14.08 o 
  -5   7   4       15.37       11.50      5.06 o 
  -4   7   4        0.62        4.07      3.92 o 
  -3   7   4      184.55      182.83     12.61 o 
  -2   7   4        0.54        4.47      3.50 o 
  -1   7   4       51.41       53.59      6.61 o 
   0   7   4        6.24        7.95      4.57 o 
   1   7   4      185.16      174.14     11.48 o 
   2   7   4      156.42      171.48     12.30 o 
   3   7   4       83.61       92.72      9.70 o 
   4   7   4      113.92      134.00     12.21 o 
  -7   8   4       42.48       33.76      7.70 o 
  -6   8   4       34.08       32.25      7.79 o 
  -5   8   4       33.28       19.78      6.61 o 
  -4   8   4       42.60       43.10      7.20 o 
  -3   8   4      139.57      191.13     14.56 o 
  -2   8   4       99.64      102.18      9.21 o 
  -1   8   4        0.99        1.63      3.75 o 
   0   8   4        2.24        0.46      4.04 o 
   1   8   4       37.83       35.94      6.84 o 
   2   8   4      156.30      168.23     13.21 o 
   3   8   4       21.22       23.23      6.08 o 
  -6   9   4       71.73       53.63      9.02 o 
  -5   9   4       35.89       39.87      8.35 o 
  -4   9   4       40.45       43.37      8.65 o 
  -3   9   4      119.33      187.99     17.10 o 
  -2   9   4      418.48      418.37     19.52 o 
  -1   9   4       42.94       51.37      7.33 o 
   0   9   4        6.15        3.59      4.30 o 
   1   9   4        8.63        6.01      5.28 o 
   2   9   4        3.47       11.68      5.39 o 
  -5  10   4       75.60       63.58     10.37 o 
  -4  10   4       25.00       33.28      9.91 o 
  -3  10   4        6.51       12.38     11.24 o 
  -2  10   4       62.20       54.31      8.03 o 
  -1  10   4      164.40      193.48     13.12 o 
   0  10   4      198.92      212.80     14.44 o 
   1  10   4      131.78      147.70     13.30 o 
  -3  11   4      171.41      454.85     40.65 o 
  -2  11   4      132.32      150.16     13.18 o 
   1 -11   5       63.02       85.06     11.77 o 
   2 -11   5      147.83      146.14     15.16 o 
  -1 -10   5        1.20        3.37      5.86 o 
   1 -10   5       43.35       50.97      9.28 o 
   2 -10   5       18.35       16.51      7.29 o 
   3 -10   5       11.48       14.86      7.00 o 
   4 -10   5       35.72       39.13      9.56 o 
  -3  -9   5       19.43       24.19      7.94 o 
  -2  -9   5        6.32        3.82      6.18 o 
  -1  -9   5       12.45        3.43      4.91 o 
   0  -9   5      624.09      659.53     27.30 o 
   1  -9   5      371.89      364.46     19.88 o 
   2  -9   5        0.60        0.56      4.83 o 
   3  -9   5       13.79       23.14      7.71 o 
   4  -9   5        9.89       10.61      6.10 o 
   5  -9   5       50.22       42.94      8.82 o 
  -4  -8   5       76.96       52.41     10.53 o 
  -3  -8   5       84.72       65.06     10.08 o 
  -2  -8   5        0.20       -1.32      3.99 o 
  -1  -8   5       31.16       24.97      6.08 o 
   0  -8   5      813.79      834.23     31.09 o 
   1  -8   5      990.64     1048.03     37.48 o 
   2  -8   5       31.57       41.14      7.57 o 
   3  -8   5       46.18       57.67      8.62 o 
   4  -8   5       22.90       31.44      7.23 o 
   5  -8   5       14.08       19.69      6.28 o 
   6  -8   5        9.10       17.06      6.61 o 
  -5  -7   5       47.65       48.58     10.99 o 
  -4  -7   5      104.74       92.04     12.15 o 
  -3  -7   5      495.75      506.75     24.36 o 
  -2  -7   5      808.38      741.86     29.68 o 
  -1  -7   5      702.67      643.67     24.26 o 
   0  -7   5      225.54      197.11     12.32 o 
   1  -7   5      220.00      203.40     13.02 o 
   2  -7   5      328.55      324.63     17.37 o 
   3  -7   5      217.18      221.54     14.49 o 
   4  -7   5      747.77      719.64     29.43 o 
   5  -7   5      314.25      316.58     12.04 o 
   6  -7   5       70.02       72.57      6.69 o 
   7  -7   5       57.21       53.61      6.37 o 
  -5  -6   5        0.03        7.16      6.30 o 
  -4  -6   5       17.10       15.92      6.48 o 
  -3  -6   5        6.64        8.97      5.34 o 
  -2  -6   5      759.21      707.02     18.74 o 
  -1  -6   5      782.86      704.66     25.15 o 
   0  -6   5      678.33      657.65     24.45 o 
   1  -6   5      569.76      637.55     24.67 o 
   2  -6   5        0.34        4.10      3.74 o 
   3  -6   5        3.65        6.35      2.55 o 
   4  -6   5       58.11       55.31      4.96 o 
   5  -6   5      415.60      442.33     14.42 o 
   6  -6   5      152.13      155.62      8.68 o 
   7  -6   5      191.94      222.03     10.98 o 
  -6  -5   5       98.32       90.48     12.33 o 
  -5  -5   5        6.16       -1.61      5.15 o 
  -4  -5   5      194.97      192.15     13.72 o 
  -3  -5   5      226.72      202.18     13.60 o 
  -2  -5   5      190.95      157.16      7.47 o 
  -1  -5   5       57.33       55.46      6.23 o 
   0  -5   5      645.88      708.36     25.05 o 
   1  -5   5      903.57      898.88     30.67 o 
   2  -5   5        4.17        7.70      2.21 o 
   3  -5   5      641.51      628.87     15.97 o 
   4  -5   5      914.28      855.89     22.74 o 
   5  -5   5        0.22        0.65      2.61 o 
   6  -5   5       21.97       22.28      4.28 o 
   7  -5   5       59.59       62.16      9.88 o 
  -6  -4   5       36.69       37.17      8.50 o 
  -5  -4   5        5.10        4.61      5.23 o 
  -4  -4   5      109.85      114.54     10.78 o 
  -3  -4   5      615.16      607.47     16.30 o 
  -2  -4   5      379.82      362.00     11.31 o 
  -1  -4   5      922.09      937.73     30.00 o 
   0  -4   5      181.08      235.33     11.90 o 
   1  -4   5     1107.66     1131.66     22.87 o 
   2  -4   5      216.04      218.77      7.31 o 
   3  -4   5       87.96       89.22      5.09 o 
   4  -4   5     1330.10     1373.68     29.60 o 
   5  -4   5      267.60      260.16     10.02 o 
   6  -4   5      113.91      123.44      7.77 o 
   7  -4   5       18.49       15.60      7.03 o 
  -7  -3   5       21.14       35.22      9.32 o 
  -6  -3   5       63.59       69.98     10.44 o 
  -5  -3   5        4.54        5.23      5.54 o 
  -4  -3   5       86.90       99.47      9.64 o 
  -3  -3   5     1080.83     1023.49     23.31 o 
  -2  -3   5     2933.14     3152.15     48.05 o 
  -1  -3   5      968.89     1056.80     32.78 o 
   0  -3   5      566.53      580.96     20.43 o 
   1  -3   5        9.27        6.06      1.67 o 
   2  -3   5      262.12      277.52      8.16 o 
   3  -3   5       73.02       58.97      4.13 o 
   4  -3   5     1836.94     1909.53     38.75 o 
   5  -3   5      614.01      591.67     16.19 o 
   6  -3   5       68.08       66.73      8.64 o 
   7  -3   5       66.61       84.83     10.81 o 
  -7  -2   5       11.98       22.93      7.41 o 
  -6  -2   5      252.86      267.92     17.03 o 
  -5  -2   5       46.29       49.12      5.07 o 
  -4  -2   5       11.44       15.40      2.56 o 
  -3  -2   5        1.08        1.96      1.61 o 
  -2  -2   5     2221.62     2442.59     37.60 o 
  -1  -2   5     2398.52     2638.45     71.98 o 
   0  -2   5      706.03      643.67     13.12 o 
   1  -2   5     3184.95     3238.32     59.01 o 
   2  -2   5      772.58      741.64     16.45 o 
   3  -2   5      185.50      169.15      6.60 o 
   4  -2   5        4.44        4.61      2.46 o 
   5  -2   5      424.59      439.05     13.26 o 
   6  -2   5      103.66      104.72     10.48 o 
   7  -2   5       66.00       56.79      9.64 o 
  -7  -1   5       11.12       18.96      4.89 o 
  -6  -1   5      216.59      216.28     11.91 o 
  -5  -1   5        7.58       10.60      4.76 o 
  -4  -1   5     1022.10     1062.79     19.19 o 
  -3  -1   5     7758.62     8504.72    124.55 o 
  -2  -1   5      393.93      395.21      7.96 o 
  -1  -1   5      160.00      155.98      7.08 o 
   0  -1   5     1791.92     1929.53     35.86 o 
   1  -1   5     1322.30     1368.27     26.73 o 
   2  -1   5     3730.65     3866.23     70.55 o 
   3  -1   5     1231.90     1256.85     26.15 o 
   4  -1   5     1280.02     1273.26     27.20 o 
   5  -1   5      161.19      154.06     11.31 o 
   6  -1   5        4.35        6.49      5.11 o 
   7  -1   5       38.63       37.01      8.01 o 
  -8   0   5        0.20        5.49      4.74 o 
  -7   0   5       30.09       31.39      5.32 o 
  -6   0   5        2.80        3.52      3.22 o 
  -5   0   5      422.51      398.24      9.94 o 
  -4   0   5     1405.71     1562.61     26.20 o 
  -3   0   5     2605.47     2874.06     44.20 o 
  -2   0   5      181.14      180.93     12.22 o 
  -1   0   5      154.82      166.07      5.13 o 
   0   0   5      758.32      717.72     15.19 o 
   1   0   5      273.95      267.55      7.53 o 
   2   0   5      102.90      114.59      5.00 o 
   3   0   5       19.26       17.86      2.67 o 
   4   0   5      524.04      500.30     20.05 o 
   5   0   5      480.51      455.00     20.00 o 
   6   0   5        1.60        3.32      4.70 o 
   7   0   5       71.74       71.52     10.28 o 
  -8   1   5       22.03       21.20      6.74 o 
  -7   1   5       81.18       87.00      7.19 o 
  -6   1   5      329.78      310.81     16.62 o 
  -5   1   5       45.86       45.31      3.50 o 
  -4   1   5      162.59      164.28      5.48 o 
  -3   1   5      182.39      187.15      5.37 o 
  -2   1   5     2458.67     2613.83     39.83 o 
  -1   1   5       25.59       27.12      2.44 o 
   0   1   5     1764.53     1949.38     50.68 o 
   1   1   5     5189.40     5807.01    103.70 o 
   2   1   5        1.07        1.84      1.83 o 
   3   1   5       32.11       32.65      3.17 o 
   4   1   5        0.25        0.69      3.76 o 
   5   1   5      160.51      161.99     11.77 o 
   6   1   5       23.79       26.91      7.08 o 
   7   1   5       36.74       42.56      8.85 o 
  -8   2   5       24.98       26.36      7.65 o 
  -7   2   5      108.64      116.76     10.73 o 
  -6   2   5     1028.84     1067.53     39.42 o 
  -5   2   5      496.51      520.60     11.79 o 
  -4   2   5       92.82       83.96      4.05 o 
  -3   2   5       74.21       66.82      3.21 o 
  -2   2   5      904.49      922.11     13.40 o 
  -1   2   5     2890.54     3010.99     55.58 o 
   0   2   5     2546.96     2808.52     52.10 o 
   1   2   5     3935.85     4569.22     82.74 o 
   2   2   5     1514.81     1526.28     30.38 o 
   3   2   5      108.70       91.82      7.95 o 
   4   2   5       42.18       37.67      6.17 o 
   5   2   5       13.50       20.75      5.94 o 
   6   2   5       10.84       15.65      5.95 o 
  -8   3   5        1.95        7.58      6.11 o 
  -7   3   5       18.06       17.80      5.67 o 
  -6   3   5       75.98       79.98      8.35 o 
  -5   3   5      471.75      452.73     13.44 o 
  -4   3   5      375.04      338.24     10.63 o 
  -3   3   5     2195.77     2290.09     44.58 o 
  -2   3   5     1955.59     1987.06     38.60 o 
  -1   3   5      154.56      142.79      5.64 o 
   0   3   5      275.42      261.43      7.96 o 
   1   3   5       69.05       61.00      3.06 o 
   2   3   5     1817.45     1895.27     38.27 o 
   3   3   5      477.06      471.11     14.61 o 
   4   3   5       99.82       93.09      8.09 o 
   5   3   5      189.42      164.39     12.11 o 
   6   3   5       19.32       23.46      6.55 o 
  -8   4   5        5.23        2.38      5.36 o 
  -7   4   5       55.14       47.67      7.44 o 
  -6   4   5      164.61      158.13     11.23 o 
  -5   4   5       47.89       52.98      6.68 o 
  -4   4   5       11.01        9.74      2.78 o 
  -3   4   5       29.26       31.88      3.58 o 
  -2   4   5     1109.06     1089.71     23.52 o 
  -1   4   5      713.11      719.83     16.83 o 
   0   4   5     1582.76     1619.04     26.11 o 
   1   4   5     1569.71     1614.91     48.26 o 
   2   4   5       16.61       15.81      3.29 o 
   3   4   5      108.73      115.28      6.99 o 
   4   4   5       38.73       42.28      5.27 o 
   5   4   5      139.75      152.93      9.30 o 
   6   4   5       36.43       61.74      9.14 o 
  -8   5   5       14.53       23.49      6.86 o 
  -7   5   5        4.77        9.41      5.22 o 
  -6   5   5      240.22      242.88     14.45 o 
  -5   5   5       68.41       76.56      8.09 o 
  -4   5   5      144.73      148.96      9.99 o 
  -3   5   5      466.50      482.66     13.74 o 
  -2   5   5      216.41      191.61      7.43 o 
  -1   5   5       82.20       90.89      5.14 o 
   0   5   5       58.95       57.53      4.07 o 
   1   5   5      920.36      929.46     21.38 o 
   2   5   5       44.97       44.15      4.80 o 
   3   5   5       37.36       29.82      4.68 o 
   4   5   5      248.65      255.80     21.43 o 
   5   5   5        5.02        7.73      6.42 o 
  -7   6   5        1.69        4.28      4.82 o 
  -6   6   5       71.49       75.20      9.03 o 
  -5   6   5      263.77      244.71     14.24 o 
  -4   6   5      199.51      190.69     11.72 o 
  -3   6   5      107.23       89.27      8.34 o 
  -2   6   5       41.60       50.11      6.22 o 
  -1   6   5       73.92       63.59      7.28 o 
   0   6   5      168.76      180.67     11.01 o 
   1   6   5       10.33        9.17      4.70 o 
   2   6   5       33.92       28.68      6.46 o 
   3   6   5       89.39       90.36      9.69 o 
   4   6   5       57.93       65.08      8.76 o 
   5   6   5       41.52       51.86      9.43 o 
  -7   7   5       70.39       62.33      9.15 o 
  -6   7   5      147.00      135.29     11.46 o 
  -5   7   5      219.42      196.70     13.08 o 
  -4   7   5      554.70      528.34     22.60 o 
  -3   7   5      576.33      618.35     25.58 o 
  -2   7   5     1388.51     1435.62     44.25 o 
  -1   7   5      304.47      316.50     15.62 o 
   0   7   5        1.04        1.48      3.66 o 
   1   7   5        4.01        6.62      4.37 o 
   2   7   5      100.67       91.30      9.96 o 
   3   7   5       76.27       81.81      9.96 o 
   4   7   5        6.39        3.62      5.26 o 
  -6   8   5      256.90      213.34     14.99 o 
  -5   8   5        2.74        1.46      3.90 o 
  -4   8   5       12.67       17.41      6.04 o 
  -3   8   5       11.37       16.61      7.27 o 
  -2   8   5      503.30      510.38     21.52 o 
  -1   8   5      248.71      246.30     14.03 o 
   0   8   5      187.28      185.53     12.57 o 
   1   8   5      526.73      546.67     23.73 o 
   2   8   5       70.87       93.06     10.46 o 
   3   8   5        9.41       13.66      6.35 o 
  -6   9   5       72.87       75.63     10.51 o 
  -5   9   5      133.71      140.91     13.28 o 
  -4   9   5       43.83       44.36      9.18 o 
  -3   9   5      128.23      184.91     18.64 o 
  -2   9   5       93.00       74.42      8.42 o 
  -1   9   5        1.01       -0.36      4.22 o 
   0   9   5       30.15       30.94      6.76 o 
   1   9   5      106.19       84.95     10.08 o 
   2   9   5      119.84      125.62     12.30 o 
  -5  10   5       58.07       74.52     11.77 o 
  -4  10   5       37.85       72.59     12.76 o 
  -3  10   5        4.38        0.35     13.09 o 
  -2  10   5       19.09       17.39      5.46 o 
  -1  10   5       12.64       22.89      6.71 o 
   0  10   5        2.26        6.31      5.47 o 
  -1 -10   6       94.45       84.82     11.10 o 
   1 -10   6      443.76      502.56     25.46 o 
   2 -10   6      106.87      123.34     13.64 o 
   3 -10   6       23.80       37.61      9.11 o 
   4 -10   6        9.86       12.39      6.49 o 
  -2  -9   6        1.73        2.03      5.64 o 
  -1  -9   6       14.97       19.21      6.46 o 
   0  -9   6       33.17       34.25      7.48 o 
   1  -9   6      204.14      188.07     13.96 o 
   2  -9   6      216.55      230.50     16.46 o 
   3  -9   6      245.43      243.78     17.34 o 
   4  -9   6      522.06      515.34     26.40 o 
   5  -9   6       95.65      112.24     12.32 o 
  -4  -8   6        5.48        5.58      7.24 o 
  -3  -8   6        1.84        3.49      6.21 o 
  -2  -8   6       56.41       58.45      8.58 o 
  -1  -8   6      314.92      275.89     15.59 o 
   0  -8   6      379.55      359.85     18.51 o 
   1  -8   6      155.32      146.30     12.30 o 
   2  -8   6        0.87        1.54      4.32 o 
   3  -8   6        6.75       -1.15      4.01 o 
   4  -8   6       87.33       90.19     10.66 o 
   5  -8   6      106.82      126.48     12.24 o 
   6  -8   6       30.44       45.19      8.96 o 
  -4  -7   6        5.75       10.55      6.97 o 
  -3  -7   6        6.19       11.95      6.17 o 
  -2  -7   6      252.62      239.35     15.20 o 
  -1  -7   6      143.81      133.32     10.52 o 
   0  -7   6       94.11      111.31      9.92 o 
   1  -7   6      424.17      434.97     20.33 o 
   2  -7   6        6.80       12.89      5.36 o 
   3  -7   6        1.29        2.18      4.00 o 
   4  -7   6      144.21      151.83     12.66 o 
   5  -7   6        1.17        2.27      4.19 o 
   6  -7   6       10.51       25.17      6.94 o 
  -5  -6   6       26.35       25.56      8.24 o 
  -4  -6   6      146.52      128.03     12.45 o 
  -3  -6   6      566.05      526.38     24.56 o 
  -2  -6   6        7.84        6.07      3.52 o 
  -1  -6   6       51.62       38.38      6.11 o 
   0  -6   6       10.03       11.85      4.86 o 
   1  -6   6      651.48      614.97     24.56 o 
   2  -6   6       73.05       52.58      7.41 o 
   3  -6   6        7.63        6.66      4.17 o 
   4  -6   6      244.19      241.47      9.75 o 
   5  -6   6       14.69       19.49      4.10 o 
   6  -6   6        2.49        4.72      3.57 o 
   7  -6   6       23.92       38.47      6.22 o 
  -6  -5   6        5.31        8.61      6.88 o 
  -5  -5   6       43.73       44.90      9.03 o 
  -4  -5   6      352.29      342.82     18.94 o 
  -3  -5   6     1253.60     1321.56     45.01 o 
  -2  -5   6     1052.44     1071.09     25.41 o 
  -1  -5   6      538.42      554.43     21.40 o 
   0  -5   6      974.73      954.73     32.13 o 
   1  -5   6      181.26      179.80     11.24 o 
   2  -5   6      945.74     1015.60     34.78 o 
   3  -5   6       51.22       49.26      4.28 o 
   4  -5   6      641.84      642.36     17.10 o 
   5  -5   6      359.77      365.71     12.49 o 
   6  -5   6        1.23        4.51      3.38 o 
   7  -5   6       67.21       83.59     11.11 o 
  -6  -4   6      224.63      252.78     17.86 o 
  -5  -4   6      126.57      132.35     12.37 o 
  -4  -4   6       21.59       18.58      6.34 o 
  -3  -4   6        0.75        3.04      3.36 o 
  -2  -4   6      861.38      924.31     22.20 o 
  -1  -4   6     1712.91     1771.64     52.23 o 
   0  -4   6      658.17      557.24     21.21 o 
   1  -4   6     1857.52     1675.38     32.48 o 
   2  -4   6      465.61      459.70     11.96 o 
   3  -4   6      106.68      102.36      5.64 o 
   4  -4   6      349.69      350.27     11.38 o 
   5  -4   6       58.01       58.34      5.29 o 
   6  -4   6       89.88      102.87     10.31 o 
   7  -4   6       87.49      100.21     11.44 o 
  -7  -3   6        0.32        9.69      7.54 o 
  -6  -3   6      371.22      427.20     22.58 o 
  -5  -3   6      205.88      214.59     14.65 o 
  -4  -3   6       36.17       36.87      4.64 o 
  -3  -3   6      405.82      410.44     12.63 o 
  -2  -3   6       48.78       70.18      4.93 o 
  -1  -3   6       67.13       94.32      7.69 o 
   0  -3   6        2.82        3.06      3.00 o 
   1  -3   6     1641.80     1760.87     33.89 o 
   2  -3   6     1641.45     1713.46     33.92 o 
   3  -3   6     1331.82     1348.92     28.37 o 
   4  -3   6     1531.94     1513.67     32.18 o 
   5  -3   6       34.18       33.87      4.40 o 
   6  -3   6       64.32       47.41      7.98 o 
   7  -3   6        5.92        9.70      5.93 o 
  -7  -2   6       78.08       74.13     10.58 o 
  -6  -2   6       71.72       82.36     10.57 o 
  -5  -2   6      366.72      315.81     17.70 o 
  -4  -2   6       78.15       83.02      5.78 o 
  -3  -2   6      624.81      631.88     12.25 o 
  -2  -2   6        7.06        5.18      1.43 o 
  -1  -2   6      161.72      171.14     10.10 o 
   0  -2   6      596.12      584.71     12.53 o 
   1  -2   6      120.34      116.60      4.80 o 
   2  -2   6      431.19      449.30     11.58 o 
   3  -2   6       61.03       61.94      4.34 o 
   4  -2   6      212.68      215.84      8.44 o 
   5  -2   6      158.44      154.39     11.45 o 
   6  -2   6       70.91       63.76      8.95 o 
   7  -2   6       74.40       96.17     11.19 o 
  -7  -1   6      125.41      124.24     12.88 o 
  -6  -1   6        0.93        2.60      5.51 o 
  -5  -1   6      826.69      835.01     16.74 o 
  -4  -1   6      553.46      580.80     12.25 o 
  -3  -1   6      142.60      136.87      5.77 o 
  -2  -1   6     2474.30     2422.08     37.41 o 
  -1  -1   6      339.69      347.13      8.48 o 
   0  -1   6      405.54      461.87     10.78 o 
   1  -1   6     1930.34     1905.13     36.51 o 
   2  -1   6     1601.83     1701.86     33.63 o 
   3  -1   6      394.23      433.10     11.91 o 
   4  -1   6        1.49        3.52      2.61 o 
   5  -1   6      982.06     1009.65     34.29 o 
   6  -1   6      120.79      112.24     10.70 o 
   7  -1   6       32.39       40.54      9.08 o 
  -7   0   6       24.23       24.04      6.74 o 
  -6   0   6      126.84      140.92      8.02 o 
  -5   0   6      154.63      157.72     10.87 o 
  -4   0   6      221.91      220.20      6.62 o 
  -3   0   6      408.49      391.57      8.69 o 
  -2   0   6        6.50        6.22      2.46 o 
  -1   0   6     1855.68     1768.71     33.81 o 
   0   0   6     3315.75     3333.17     61.04 o 
   1   0   6     3346.09     3615.49     66.31 o 
   2   0   6      182.51      119.48      5.35 o 
   3   0   6       31.09       39.40      3.68 o 
   4   0   6      164.41      169.37     11.17 o 
   5   0   6       23.05       18.17      5.56 o 
   6   0   6       36.18       41.90      8.09 o 
   7   0   6        0.83        6.06      5.51 o 
  -8   1   6       14.12       15.78      6.71 o 
  -7   1   6       12.62       17.88      4.65 o 
  -6   1   6      241.69      259.43      8.46 o 
  -5   1   6      883.69      947.05     18.30 o 
  -4   1   6      141.46      134.49      6.65 o 
  -3   1   6     2372.74     2511.11     39.30 o 
  -2   1   6     2581.03     2761.80     42.21 o 
  -1   1   6       91.77       77.42      4.03 o 
   0   1   6      252.58      304.96      8.58 o 
   1   1   6      782.05      768.18     17.20 o 
   2   1   6      920.46      894.93     19.77 o 
   3   1   6     1048.64     1052.40     33.47 o 
   4   1   6      579.54      559.13     22.27 o 
   5   1   6      207.55      189.42     12.62 o 
   6   1   6      106.14      110.22     11.31 o 
  -8   2   6        1.62        7.23      6.48 o 
  -7   2   6       69.28       74.33      8.91 o 
  -6   2   6       29.09       29.93      3.64 o 
  -5   2   6      110.00      116.40     10.91 o 
  -4   2   6      180.55      159.12     10.97 o 
  -3   2   6        2.43        1.63      1.56 o 
  -2   2   6     3031.00     3058.53     46.31 o 
  -1   2   6      518.42      537.20     13.15 o 
   0   2   6      711.13      680.48     15.69 o 
   1   2   6     1286.81     1258.57     26.06 o 
   2   2   6        1.81        1.14      2.25 o 
   3   2   6       94.11       88.22      8.19 o 
   4   2   6      110.55       97.67      9.10 o 
   5   2   6      159.58      155.67     12.08 o 
   6   2   6      197.93      131.30     12.21 o 
  -8   3   6      147.01      126.68     12.28 o 
  -7   3   6      118.06      115.36     10.61 o 
  -6   3   6      178.95      178.66      8.57 o 
  -5   3   6       24.75       24.80      3.83 o 
  -4   3   6       19.84       27.08      3.64 o 
  -3   3   6      196.97      213.12      7.97 o 
  -2   3   6     2588.19     2780.42     52.86 o 
  -1   3   6     2646.20     2907.79     54.85 o 
   0   3   6        4.59        3.21      1.94 o 
   1   3   6     1499.88     1526.04     30.86 o 
   2   3   6      208.17      202.82     11.94 o 
   3   3   6        3.44        2.87      4.04 o 
   4   3   6      849.32      845.88     31.03 o 
   5   3   6        0.37        3.77      4.26 o 
   6   3   6       77.82       79.35     10.06 o 
  -8   4   6       97.61      128.10     12.45 o 
  -7   4   6       41.02       50.38      7.74 o 
  -6   4   6      208.21      182.99     12.33 o 
  -5   4   6      618.39      621.50     19.84 o 
  -4   4   6      553.20      546.69     15.29 o 
  -3   4   6      130.92      115.84     12.14 o 
  -2   4   6      207.46      226.16      8.14 o 
  -1   4   6      525.68      527.74     13.78 o 
   0   4   6      425.99      369.27     10.58 o 
   1   4   6       22.57       17.08      2.85 o 
   2   4   6        6.96        8.74      3.53 o 
   3   4   6      146.54      144.48      7.88 o 
   4   4   6      409.09      391.63     19.53 o 
   5   4   6       38.49       25.68      6.83 o 
  -7   5   6        3.35       12.60      5.42 o 
  -6   5   6        0.42        3.68      3.87 o 
  -5   5   6      445.37      411.30     18.56 o 
  -4   5   6      600.76      573.19     16.08 o 
  -3   5   6     1283.80     1237.97     27.70 o 
  -2   5   6     1911.33     1904.78     38.85 o 
  -1   5   6      250.21      249.78      8.90 o 
   0   5   6       82.03       87.99      5.21 o 
   1   5   6       45.71       37.08      6.50 o 
   2   5   6      169.57      145.13     10.79 o 
   3   5   6      458.24      469.42     21.72 o 
   4   5   6      195.87      227.83     15.03 o 
   5   5   6      106.69       98.58     10.93 o 
  -7   6   6       21.40       27.21      6.56 o 
  -6   6   6      246.70      217.53     13.93 o 
  -5   6   6       40.56       33.51      6.39 o 
  -4   6   6       16.61       14.16      4.49 o 
  -3   6   6        3.96        3.88      4.48 o 
  -2   6   6      736.97      707.76     18.20 o 
  -1   6   6      559.36      516.55     14.44 o 
   0   6   6        5.94        9.57      4.43 o 
   1   6   6      322.77      302.82     16.07 o 
   2   6   6      120.02      145.49     11.76 o 
   3   6   6        0.03       -1.01      4.32 o 
   4   6   6        0.57        7.20      5.27 o 
  -7   7   6        2.97        8.30      5.67 o 
  -6   7   6       20.31       28.28      6.21 o 
  -5   7   6      162.60      160.93     11.74 o 
  -4   7   6       22.23       19.04      5.77 o 
  -3   7   6      133.92      147.95     12.70 o 
  -2   7   6       34.31       34.37      6.20 o 
  -1   7   6       23.94       20.28      5.19 o 
   0   7   6       75.58       84.47      8.63 o 
   1   7   6       69.26       58.65      7.75 o 
   2   7   6      438.56      430.24     21.59 o 
   3   7   6       49.71       59.41      9.22 o 
  -6   8   6        2.70        9.54      4.97 o 
  -5   8   6       80.94       89.34     10.36 o 
  -4   8   6       73.83       72.03      9.61 o 
  -3   8   6       70.76       95.60     12.84 o 
  -2   8   6        8.59        8.79      4.55 o 
  -1   8   6       25.45       22.16      5.60 o 
   0   8   6       10.83       17.88      5.26 o 
   1   8   6        2.06       12.73      5.31 o 
   2   8   6       12.30        3.45      5.58 o 
   3   8   6       34.11       40.56      9.17 o 
  -5   9   6       18.67       17.03      7.29 o 
  -4   9   6      251.03      307.50     20.57 o 
  -3   9   6       81.03      119.30     17.33 o 
  -2   9   6       34.09       50.36      7.43 o 
  -1   9   6       62.12       71.72      8.83 o 
   0   9   6       28.76       30.28      6.96 o 
   1   9   6       18.13        8.72      5.54 o 
  -4  10   6        2.78       10.32      9.35 o 
  -3  10   6        0.44       10.58     18.93 o 
  -2  10   6       13.82       18.59      5.35 o 
  -1  10   6      145.55      136.60     12.16 o 
   0  10   6       42.43       52.29      9.25 o 
   0 -10   7       95.60       79.48     10.83 o 
   1 -10   7       50.96       66.48     10.45 o 
   2 -10   7        5.33        9.10      7.29 o 
   3 -10   7        2.35        4.36      6.02 o 
  -2  -9   7      178.06      163.44     14.75 o 
  -1  -9   7      118.75       99.81     11.16 o 
   0  -9   7       48.45       50.38      8.55 o 
   1  -9   7       17.16       21.34      7.15 o 
   2  -9   7        4.38        8.21      5.96 o 
   3  -9   7        0.72        4.19      6.14 o 
   4  -9   7       10.85        6.47      5.94 o 
   5  -9   7        7.69       18.80      6.35 o 
  -3  -8   7       28.11       29.88      7.96 o 
  -2  -8   7       45.80       68.58      9.18 o 
  -1  -8   7      109.45      103.70     10.12 o 
   0  -8   7       41.99       43.50      7.61 o 
   1  -8   7      323.12      347.48     19.06 o 
   2  -8   7      132.01      137.64     12.52 o 
   3  -8   7      140.26      131.90     12.88 o 
   4  -8   7      341.55      329.27     19.47 o 
   5  -8   7        4.15        7.20      5.47 o 
  -4  -7   7       65.12       47.44      9.58 o 
  -3  -7   7      402.59      380.72     20.99 o 
  -2  -7   7      426.38      413.35     20.90 o 
  -1  -7   7        4.13       11.93      5.07 o 
   0  -7   7      105.19      104.99     10.02 o 
   1  -7   7        3.42        4.16      4.54 o 
   2  -7   7      704.21      700.83     28.96 o 
   3  -7   7      278.84      252.71     16.25 o 
   4  -7   7      529.74      468.71     22.79 o 
   5  -7   7      418.43      422.55     21.79 o 
   6  -7   7       70.38       52.81      8.92 o 
  -5  -6   7        0.47       -0.28      6.53 o 
  -4  -6   7        0.48        4.23      5.69 o 
  -3  -6   7      122.89      129.36     11.70 o 
  -2  -6   7      307.78      292.82     11.38 o 
  -1  -6   7      322.45      317.37     16.04 o 
   0  -6   7      548.38      493.48     21.34 o 
   1  -6   7      856.92      869.08     32.07 o 
   2  -6   7      332.96      359.20     18.54 o 
   3  -6   7       23.93       32.29      6.74 o 
   4  -6   7        3.65        4.96      4.13 o 
   5  -6   7      244.95      231.67     15.09 o 
   6  -6   7      174.86      186.24     14.02 o 
  -6  -5   7       34.83       63.93     11.60 o 
  -5  -5   7       49.57       53.80      8.86 o 
  -4  -5   7        5.37        7.36      5.29 o 
  -3  -5   7        0.62        2.78      3.68 o 
  -2  -5   7      140.09      134.03      7.50 o 
  -1  -5   7        3.50        5.48      4.34 o 
   0  -5   7       36.85       52.85      7.07 o 
   1  -5   7      596.66      579.02     23.76 o 
   2  -5   7      525.79      505.61     21.55 o 
   3  -5   7      385.65      403.66     19.08 o 
   4  -5   7      535.26      593.88     16.54 o 
   5  -5   7        1.14        2.32      3.20 o 
   6  -5   7       18.88       23.02      4.75 o 
  -6  -4   7       63.49       84.13     11.63 o 
  -5  -4   7      399.39      418.91     22.02 o 
  -4  -4   7       10.16       14.05      5.64 o 
  -3  -4   7      202.39      198.99      9.15 o 
  -2  -4   7      224.65      232.18      9.36 o 
  -1  -4   7       72.47       48.95      6.76 o 
   0  -4   7      313.43      293.92     14.42 o 
   1  -4   7      102.81       87.90      8.23 o 
   2  -4   7     1186.85     1164.35     38.19 o 
   3  -4   7       79.03       74.71      5.15 o 
   4  -4   7      158.28      136.86      7.22 o 
   5  -4   7       15.77       21.45      4.09 o 
   6  -4   7        0.78       -4.02      4.43 o 
   7  -4   7       65.25       99.99     12.12 o 
  -6  -3   7       12.31        0.22      5.55 o 
  -5  -3   7      172.75      164.29     13.28 o 
  -4  -3   7      143.88      149.51      8.20 o 
  -3  -3   7      382.96      412.03     13.12 o 
  -2  -3   7     1506.18     1578.97     34.08 o 
  -1  -3   7       83.10       63.99      7.26 o 
   0  -3   7       92.67      108.68      8.69 o 
   1  -3   7      552.12      577.88     13.51 o 
   2  -3   7      608.68      562.85     13.97 o 
   3  -3   7       98.16       81.59      5.23 o 
   4  -3   7      174.08      178.90      8.07 o 
   5  -3   7      238.05      241.95      9.94 o 
   6  -3   7      118.85      121.83     11.45 o 
   7  -3   7       23.04       14.34      7.23 o 
  -7  -2   7      104.00      133.49     14.19 o 
  -6  -2   7      190.79      241.03     16.39 o 
  -5  -2   7      208.14      203.76     14.10 o 
  -4  -2   7      324.80      318.63     11.41 o 
  -3  -2   7       30.10       33.68      4.19 o 
  -2  -2   7       85.77       80.35      5.31 o 
  -1  -2   7      638.99      636.27     23.76 o 
   0  -2   7     2532.68     2576.67     47.86 o 
   1  -2   7     3405.03     3530.14     64.92 o 
   2  -2   7     1611.58     1655.15     33.32 o 
   3  -2   7      200.34      191.35      7.64 o 
   4  -2   7       80.65       65.73      5.11 o 
   5  -2   7       45.05       30.23      5.97 o 
   6  -2   7      116.91      114.77     10.97 o 
   7  -2   7       28.05       43.03      8.62 o 
  -7  -1   7        7.03       15.63      7.06 o 
  -6  -1   7      154.87      163.55     13.43 o 
  -5  -1   7     1131.94     1188.05     28.07 o 
  -4  -1   7       91.33       81.72      5.95 o 
  -3  -1   7      549.51      523.78     10.88 o 
  -2  -1   7      671.55      663.43     16.04 o 
  -1  -1   7        0.40        2.00      1.35 o 
   0  -1   7      361.57      349.97      9.21 o 
   1  -1   7      503.88      446.67     11.50 o 
   2  -1   7      954.10      958.17     21.18 o 
   3  -1   7       98.33      109.18      5.81 o 
   4  -1   7      744.48      765.40     18.97 o 
   5  -1   7      377.89      341.81     17.47 o 
   6  -1   7        9.06       14.17      6.55 o 
   7  -1   7        8.89       20.95      7.48 o 
  -7   0   7        6.25        2.65      6.53 o 
  -6   0   7       28.45       22.37      4.62 o 
  -5   0   7      646.03      609.89     18.48 o 
  -4   0   7        3.88       10.00      2.33 o 
  -3   0   7        6.34        3.32      1.66 o 
  -2   0   7     1963.35     2073.20     32.74 o 
  -1   0   7      349.29      325.73      8.84 o 
   0   0   7     1686.08     1898.11     36.84 o 
   1   0   7     1565.53     1598.55     32.05 o 
   2   0   7      223.81      210.80      7.60 o 
   3   0   7       41.53       41.15      4.05 o 
   4   0   7       87.16       91.10      8.85 o 
   5   0   7      722.73      709.91     27.59 o 
   6   0   7      400.26      386.29     20.43 o 
  -7   1   7       11.39       15.99      6.02 o 
  -6   1   7       28.41       23.91      3.68 o 
  -5   1   7       40.55       35.38      3.67 o 
  -4   1   7      245.31      227.15      6.91 o 
  -3   1   7       15.49       14.45      2.27 o 
  -2   1   7      587.22      588.81     11.21 o 
  -1   1   7     2193.55     2315.90     44.25 o 
   0   1   7        4.65        4.13      2.03 o 
   1   1   7       49.09       45.50      3.76 o 
   2   1   7      111.50      124.49      6.10 o 
   3   1   7       74.03       55.74      6.62 o 
   4   1   7       58.67       50.81      7.18 o 
   5   1   7       98.38       89.09      9.65 o 
   6   1   7      325.06      309.20     18.14 o 
  -7   2   7       35.15       38.42      5.14 o 
  -6   2   7      229.15      235.47      9.87 o 
  -5   2   7      374.19      355.16     11.82 o 
  -4   2   7      139.68      120.08      6.29 o 
  -3   2   7      283.32      273.27     16.45 o 
  -2   2   7      234.85      242.87      8.11 o 
  -1   2   7     1248.56     1294.43     26.94 o 
   0   2   7      476.63      442.73     11.89 o 
   1   2   7     1725.94     1843.44     36.76 o 
   2   2   7     1244.07     1393.09     29.26 o 
   3   2   7      119.83      123.75      9.88 o 
   4   2   7      333.26      292.03     15.36 o 
   5   2   7      111.21       89.44     10.25 o 
   6   2   7       15.95       18.86      7.10 o 
  -7   3   7        0.25        4.81      4.57 o 
  -6   3   7        0.54       -0.40      2.93 o 
  -5   3   7      461.16      477.33     15.48 o 
  -4   3   7       74.40       77.39      5.39 o 
  -3   3   7      506.34      490.46     13.54 o 
  -2   3   7     1689.56     1628.14     33.23 o 
  -1   3   7        2.71        3.33      2.16 o 
   0   3   7       46.85       46.66      3.97 o 
   1   3   7       19.42       18.94      3.07 o 
   2   3   7      756.88      847.58     29.71 o 
   3   3   7      260.21      241.95     14.43 o 
   4   3   7      365.23      366.84     18.79 o 
   5   3   7      278.47      263.22     16.51 o 
  -7   4   7        5.57        8.95      5.36 o 
  -6   4   7      285.01      285.47     11.36 o 
  -5   4   7      146.87      141.62      9.52 o 
  -4   4   7       22.17       28.73      3.95 o 
  -3   4   7       20.65       19.21      3.25 o 
  -2   4   7      771.59      718.04     17.74 o 
  -1   4   7     2064.99     2044.99     40.92 o 
   0   4   7      752.26      747.37     18.01 o 
   1   4   7      649.63      668.18     16.67 o 
   2   4   7      365.08      357.04     17.70 o 
   3   4   7      100.56       88.80      9.42 o 
   4   4   7        7.38        4.14      4.70 o 
   5   4   7       34.29       30.83      7.74 o 
  -7   5   7        6.20       16.57      5.43 o 
  -6   5   7      181.02      177.85     12.25 o 
  -5   5   7      239.69      210.84      9.45 o 
  -4   5   7       62.93       59.85      5.50 o 
  -3   5   7        8.33        4.11      3.32 o 
  -2   5   7       31.16       30.39      3.95 o 
  -1   5   7      243.92      234.78      8.87 o 
   0   5   7      176.84      155.65      7.09 o 
   1   5   7       22.92       23.89      5.97 o 
   2   5   7     1086.52      967.07     34.36 o 
   3   5   7      189.97      173.50     13.29 o 
   4   5   7       32.74       29.43      7.20 o 
  -7   6   7        0.20       -2.13      3.75 o 
  -6   6   7      173.71      160.37     12.33 o 
  -5   6   7      524.27      474.93     20.90 o 
  -4   6   7       63.15       67.78     12.60 o 
  -3   6   7      305.48      297.69      9.35 o 
  -2   6   7      203.83      205.03      8.76 o 
  -1   6   7        0.74        0.20      2.47 o 
   0   6   7      268.61      224.15     13.32 o 
   1   6   7        0.88        0.24      4.22 o 
   2   6   7      206.22      227.69     14.50 o 
   3   6   7        9.65       10.10      4.16 o 
   4   6   7       32.65       35.65      8.08 o 
  -7   7   7        1.96        4.97      5.19 o 
  -6   7   7       15.47       14.37      5.50 o 
  -5   7   7      159.36      149.45     12.24 o 
  -4   7   7      340.46      356.55     18.43 o 
  -3   7   7      198.17      187.31     12.43 o 
  -2   7   7      186.59      144.20     10.78 o 
  -1   7   7      113.34      111.61     10.08 o 
   0   7   7       80.06       75.25      8.67 o 
   1   7   7       22.60       23.75      6.50 o 
   2   7   7       17.12       21.86      6.13 o 
   3   7   7       57.52       68.09      9.92 o 
  -6   8   7       38.93       36.79      7.88 o 
  -5   8   7      114.16      147.08     13.26 o 
  -4   8   7        0.24        2.72      4.81 o 
  -3   8   7       31.11       26.39      8.33 o 
  -2   8   7       18.23       22.80      5.86 o 
  -1   8   7      351.58      325.95     17.45 o 
   0   8   7      311.34      306.27     17.49 o 
   1   8   7      144.98      157.27     12.92 o 
   2   8   7      146.48      174.64     14.36 o 
  -5   9   7       53.84       71.35     11.30 o 
  -4   9   7        3.44        6.81      7.15 o 
  -3   9   7       29.04       29.71     10.49 o 
  -2   9   7      141.84      117.54     11.01 o 
  -1   9   7        0.35        0.60      3.63 o 
   0   9   7       16.48       22.90      6.35 o 
   1   9   7       40.90       47.35      8.94 o 
  -3  10   7        0.55       -2.30     23.60 o 
  -2  10   7       70.05       59.05      8.83 o 
   1 -10   8      272.41      319.33     21.17 o 
   2 -10   8       90.17      106.53     12.91 o 
  -2  -9   8      194.24      187.09     15.62 o 
   0  -9   8       20.83       21.15      7.49 o 
   1  -9   8        9.03       10.22      6.44 o 
   2  -9   8      170.06      159.64     14.65 o 
   4  -9   8      124.48      123.81     13.72 o 
  -3  -8   8       25.53       23.03      7.24 o 
  -2  -8   8      216.65      200.56     15.05 o 
  -1  -8   8      127.26      112.59     11.05 o 
   0  -8   8      178.77      180.44     13.82 o 
   1  -8   8       83.44       73.95     10.33 o 
   2  -8   8        3.70        9.16      5.94 o 
   3  -8   8       48.42       40.65      8.98 o 
   4  -8   8        4.18        5.81      5.57 o 
   5  -8   8      213.01      251.74     17.72 o 
  -4  -7   8        5.65       -2.16      5.35 o 
  -3  -7   8       28.35       36.97      7.78 o 
  -2  -7   8       33.82       40.88      5.39 o 
  -1  -7   8       14.36       16.26      5.82 o 
   0  -7   8       18.84       18.40      6.07 o 
   1  -7   8       47.79       57.17      8.59 o 
   2  -7   8       39.43       41.80      7.94 o 
   3  -7   8       63.84       73.44      9.59 o 
   4  -7   8      188.10      207.73     15.00 o 
   5  -7   8        1.36       11.61      5.83 o 
  -5  -6   8      144.98      160.03     15.60 o 
  -4  -6   8       66.63       56.24      9.10 o 
  -3  -6   8      138.81      165.08     13.43 o 
  -2  -6   8       71.03       72.01      6.23 o 
  -1  -6   8      133.74      125.47     10.84 o 
   0  -6   8       13.95       19.87      6.02 o 
   1  -6   8       96.49       84.12      9.17 o 
   2  -6   8      495.95      509.91     23.31 o 
   3  -6   8       69.72       71.70      9.05 o 
   4  -6   8      417.69      402.83     20.79 o 
   5  -6   8      386.61      449.26     22.74 o 
   6  -6   8        1.97        8.83      5.34 o 
  -5  -5   8       76.30       85.84     10.98 o 
  -4  -5   8       91.97       86.42     10.36 o 
  -3  -5   8      361.16      406.70     14.39 o 
  -2  -5   8     1134.89     1161.32     28.04 o 
  -1  -5   8      138.57      145.44     11.55 o 
   0  -5   8       18.12       14.04      5.26 o 
   1  -5   8      105.95       96.67      9.46 o 
   2  -5   8      146.28      127.99     10.96 o 
   3  -5   8       59.63       55.93      7.95 o 
   4  -5   8      173.98      165.38     12.36 o 
   5  -5   8      739.00      699.27     28.91 o 
   6  -5   8       67.85       65.63      6.76 o 
  -6  -4   8       93.54      142.98     15.10 o 
  -5  -4   8        2.81       17.07      6.77 o 
  -4  -4   8        0.31        2.63      5.14 o 
  -3  -4   8       14.21       13.86      4.25 o 
  -2  -4   8      498.94      479.47     14.78 o 
  -1  -4   8      486.44      481.16     20.85 o 
   0  -4   8     1087.51     1030.00     35.23 o 
   1  -4   8     2466.66     2548.57     73.96 o 
   2  -4   8     1817.56     1890.39     57.51 o 
   3  -4   8      867.61      875.88     32.11 o 
   4  -4   8        7.04        6.78      3.52 o 
   5  -4   8      417.86      417.12     13.91 o 
   6  -4   8      192.72      185.66     13.88 o 
  -6  -3   8       54.05       45.95      9.10 o 
  -5  -3   8      111.20      106.59     11.35 o 
  -4  -3   8        3.32        7.65      3.90 o 
  -3  -3   8      403.84      406.91     13.51 o 
  -2  -3   8      278.05      309.30     11.02 o 
  -1  -3   8      103.99       73.79      8.01 o 
   0  -3   8       57.00       39.65      6.24 o 
   1  -3   8      528.43      495.29     20.35 o 
   2  -3   8     3338.00     3540.44     66.44 o 
   3  -3   8      464.70      495.62     13.93 o 
   4  -3   8      223.41      222.69      9.05 o 
   5  -3   8      212.84      241.29      9.96 o 
   6  -3   8       12.93       15.76      6.50 o 
  -7  -2   8       30.36       18.27      8.09 o 
  -6  -2   8       30.53       34.19      7.31 o 
  -5  -2   8      214.46      207.21      9.87 o 
  -4  -2   8       18.78       27.76      4.52 o 
  -3  -2   8       35.62       37.17      4.50 o 
  -2  -2   8      728.35      677.39     18.32 o 
  -1  -2   8        2.30        0.47      3.80 o 
   0  -2   8      114.10       94.31      8.65 o 
   1  -2   8      386.08      352.48      9.98 o 
   2  -2   8      205.20      200.35      7.53 o 
   3  -2   8       30.55       24.51      3.49 o 
   4  -2   8      182.52      171.48      8.13 o 
   5  -2   8      447.34      450.50     20.60 o 
   6  -2   8        5.42       10.11      5.75 o 
  -7  -1   8       14.94       14.27      7.60 o 
  -6  -1   8       64.40       64.46      9.62 o 
  -5  -1   8       32.60       27.88      4.63 o 
  -4  -1   8       11.29        2.65      3.48 o 
  -3  -1   8       39.48       35.96      4.19 o 
  -2  -1   8      987.26      992.75     22.85 o 
  -1  -1   8     1053.68     1129.62     23.44 o 
   0  -1   8      166.03      166.41      6.10 o 
   1  -1   8      439.01      472.12     12.42 o 
   2  -1   8       26.19       23.55      3.32 o 
   3  -1   8      130.89      115.27      6.28 o 
   4  -1   8        8.66       10.93      4.79 o 
   5  -1   8      109.15      100.33     10.09 o 
   6  -1   8       81.26       81.29     10.17 o 
  -6   0   8      448.44      489.68     22.08 o 
  -5   0   8      498.50      523.75     15.90 o 
  -4   0   8      131.75      128.32      5.36 o 
  -3   0   8      307.28      316.74     14.19 o 
  -2   0   8      323.07      350.09      8.09 o 
  -1   0   8     1499.03     1517.19     30.55 o 
   0   0   8       52.01       39.28      3.41 o 
   1   0   8      589.29      558.03     14.33 o 
   2   0   8     1462.67     1490.25     31.35 o 
   3   0   8       14.34       17.84      3.39 o 
   4   0   8        0.80       -1.08      3.74 o 
   5   0   8        0.14        1.39      4.28 o 
   6   0   8       67.94       84.15     10.19 o 
  -6   1   8        8.12        9.32      3.87 o 
  -5   1   8      345.54      357.17     11.89 o 
  -4   1   8      428.25      432.86     12.74 o 
  -3   1   8      655.18      643.06     16.14 o 
  -2   1   8     2426.64     2462.74     47.40 o 
  -1   1   8      477.88      523.76     13.41 o 
   0   1   8      419.89      441.01     11.90 o 
   1   1   8       49.41       49.36      4.23 o 
   2   1   8      960.49      963.65     22.25 o 
   3   1   8      346.51      355.01     16.52 o 
   4   1   8      267.89      272.15     15.09 o 
   5   1   8      537.71      533.74     23.87 o 
   6   1   8       26.74       22.60      7.10 o 
  -7   2   8        0.23        0.89      3.35 o 
  -6   2   8      172.07      171.56     12.98 o 
  -5   2   8        2.62        2.68      3.02 o 
  -4   2   8      137.40      121.48     14.45 o 
  -3   2   8       67.62       68.68      4.84 o 
  -2   2   8      753.55      672.39     16.39 o 
  -1   2   8      483.24      435.12     12.10 o 
   0   2   8      465.18      464.65     12.82 o 
   1   2   8     1343.91     1391.81     29.54 o 
   2   2   8       75.80       75.33      5.40 o 
   3   2   8       69.40       59.64      7.64 o 
   4   2   8      171.71      143.42     11.72 o 
   5   2   8      312.42      317.21     17.80 o 
   6   2   8       76.64       73.91     10.17 o 
  -7   3   8        1.08        3.57      4.57 o 
  -6   3   8      216.64      214.20      9.84 o 
  -5   3   8      182.66      175.50      8.32 o 
  -4   3   8      140.60      122.36      6.92 o 
  -3   3   8       14.72        9.25      2.88 o 
  -2   3   8       22.26       27.74      3.59 o 
  -1   3   8      230.53      230.11      8.48 o 
   0   3   8       20.08       23.48      3.37 o 
   1   3   8      210.07      224.10      8.61 o 
   2   3   8     1287.39     1385.11     43.65 o 
   3   3   8      138.37      126.23     11.05 o 
   4   3   8       19.47       23.39      6.83 o 
   5   3   8       41.75       39.93      8.14 o 
  -7   4   8       28.46       22.34      6.42 o 
  -6   4   8      132.76      143.68      8.48 o 
  -5   4   8      411.00      407.98     13.73 o 
  -4   4   8        1.84        6.35      2.93 o 
  -3   4   8        1.69        4.40      3.22 o 
  -2   4   8       68.88       64.60      5.02 o 
  -1   4   8      116.48      101.33      5.89 o 
   0   4   8       56.47       62.88      4.74 o 
   1   4   8      523.20      533.85     22.09 o 
   2   4   8     1886.05     1916.50     57.55 o 
   3   4   8      283.38      285.81     16.70 o 
   4   4   8       15.30        8.87      5.70 o 
   5   4   8       48.23       46.14      9.06 o 
  -7   5   8        0.11        2.79      4.84 o 
  -6   5   8       15.02       20.13      4.10 o 
  -5   5   8      128.52      117.54      7.48 o 
  -4   5   8      311.12      288.25     15.42 o 
  -3   5   8      171.07      136.24     15.54 o 
  -2   5   8     1143.97     1171.11     26.80 o 
  -1   5   8      656.00      630.08     16.91 o 
   0   5   8       24.85       21.84      3.69 o 
   1   5   8        0.19        1.95      4.43 o 
   2   5   8      129.50      151.81     12.62 o 
   3   5   8       83.00       95.67     10.85 o 
   4   5   8        4.91       12.11      6.16 o 
  -7   6   8        4.93       13.09      6.13 o 
  -6   6   8       49.23       48.44      7.56 o 
  -5   6   8       42.18       55.78      9.38 o 
  -4   6   8        5.73        6.56      3.07 o 
  -3   6   8        0.29        2.34      2.68 o 
  -2   6   8       75.01       70.84      5.67 o 
  -1   6   8      522.90      484.56     14.66 o 
   0   6   8      708.10      676.18     26.73 o 
   1   6   8      770.12      775.28     30.28 o 
   2   6   8      137.90      166.52     13.71 o 
   3   6   8        3.60        3.79      5.04 o 
  -6   7   8        7.05       18.90      5.89 o 
  -5   7   8      156.86      169.36     12.66 o 
  -4   7   8      103.06      133.58     11.97 o 
  -3   7   8      102.49       92.00      6.70 o 
  -2   7   8      548.26      527.41     15.98 o 
  -1   7   8       56.55       59.68      5.42 o 
   0   7   8       57.65       71.91      8.83 o 
   1   7   8        2.22        7.28      4.24 o 
   2   7   8       48.62       63.66      9.64 o 
   3   7   8       20.56       41.69      8.85 o 
  -5   8   8      126.70      130.15     12.78 o 
  -4   8   8       26.84       32.18      8.09 o 
  -3   8   8        2.02        3.66      4.91 o 
  -2   8   8      292.22      262.64     15.83 o 
  -1   8   8      130.72      132.70     11.58 o 
   0   8   8        0.08       -0.19      3.81 o 
   1   8   8        3.90       10.21      5.47 o 
  -4   9   8        3.55        5.17      8.08 o 
  -3   9   8        0.42        2.74      4.32 o 
  -2   9   8      123.06      102.32     10.91 o 
  -1   9   8       58.58       71.50      9.37 o 
   0   9   8        0.66       11.76      5.57 o 
   0  -9   9        7.18       -0.22      5.53 o 
   1  -9   9      108.87      107.40     12.64 o 
   2  -9   9      166.61      151.87     15.11 o 
   3  -9   9       95.27       54.24      9.82 o 
  -2  -8   9        0.23       11.64      5.27 o 
  -1  -8   9       71.58       68.14      9.72 o 
   0  -8   9       13.48       16.11      6.37 o 
   1  -8   9      192.50      219.88     15.94 o 
   2  -8   9      409.96      409.10     23.11 o 
   3  -8   9       37.69       39.14      8.57 o 
   4  -8   9       50.51       49.36      9.37 o 
  -3  -7   9      180.78      188.48     15.56 o 
  -2  -7   9      372.93      344.25     13.55 o 
  -1  -7   9      185.20      177.06     13.75 o 
   0  -7   9      138.83      125.70     11.78 o 
   1  -7   9       41.92       46.74      8.30 o 
   2  -7   9      239.46      225.13     15.57 o 
   3  -7   9      189.31      149.87     13.58 o 
   4  -7   9      238.10      232.52     15.94 o 
   5  -7   9      478.97      473.08     24.69 o 
  -4  -6   9        3.45       13.92      6.94 o 
  -3  -6   9        0.54        2.45      4.94 o 
  -2  -6   9       78.35       75.82      6.58 o 
  -1  -6   9      124.09      120.50     11.29 o 
   0  -6   9      270.32      238.08     14.92 o 
   1  -6   9      703.09      687.23     28.57 o 
   2  -6   9       83.17       93.44     10.33 o 
   3  -6   9       12.93        9.14      5.08 o 
   4  -6   9       41.71       29.57      7.48 o 
   5  -6   9      298.74      290.33     17.92 o 
  -5  -5   9       55.37       76.09     11.68 o 
  -4  -5   9        0.52        5.47      5.08 o 
  -3  -5   9      231.14      243.92     11.31 o 
  -2  -5   9      293.21      284.01     11.54 o 
  -1  -5   9        0.49        8.48      5.58 o 
   0  -5   9        1.47       -1.63      4.23 o 
   1  -5   9      317.57      292.67     16.37 o 
   2  -5   9      852.76      790.64     30.75 o 
   3  -5   9      162.93      147.61     11.94 o 
   4  -5   9       47.79       58.72      8.97 o 
   5  -5   9       32.78       45.62      8.47 o 
  -6  -4   9        6.77        8.52      8.15 o 
  -5  -4   9       91.85      124.64     12.76 o 
  -4  -4   9       41.49       44.87      5.92 o 
  -3  -4   9       51.79       59.37      6.07 o 
  -2  -4   9      208.90      188.74      9.24 o 
  -1  -4   9       45.20       42.53      7.72 o 
   0  -4   9       64.20       65.00      8.28 o 
   1  -4   9       34.95       33.38      6.43 o 
   2  -4   9      443.09      442.58     20.71 o 
   3  -4   9        3.78        7.74      5.14 o 
   4  -4   9       22.59       26.73      6.67 o 
   5  -4   9      385.24      385.14     19.77 o 
   6  -4   9       34.63       29.02      7.13 o 
  -6  -3   9       43.90       59.22     10.05 o 
  -5  -3   9        9.20        8.83      6.48 o 
  -4  -3   9      105.66      107.67      7.53 o 
  -3  -3   9       22.23       27.31      4.64 o 
  -2  -3   9      830.52      880.69     22.35 o 
  -1  -3   9     1001.27     1066.94     37.56 o 
   0  -3   9      135.65      138.95     11.05 o 
   1  -3   9     1092.13     1076.84     37.00 o 
   2  -3   9       78.30       84.64      8.82 o 
   3  -3   9      278.19      262.02     14.71 o 
   4  -3   9        1.17       -0.66      3.08 o 
   5  -3   9      136.13      131.13     11.46 o 
   6  -3   9      112.31      114.17     11.82 o 
  -6  -2   9      263.63      282.55     18.61 o 
  -5  -2   9      146.86      159.68      9.16 o 
  -4  -2   9        1.31        4.53      3.54 o 
  -3  -2   9      116.06      113.01      6.90 o 
  -2  -2   9      219.20      211.33      8.89 o 
  -1  -2   9     1631.43     1756.38     54.81 o 
   0  -2   9     1797.37     1811.96     55.80 o 
   1  -2   9     2546.15     2606.66     75.32 o 
   2  -2   9      887.26      944.08     21.75 o 
   3  -2   9       49.46       51.23      4.83 o 
   4  -2   9      145.31      132.17      7.44 o 
   5  -2   9        6.62       13.90      6.06 o 
   6  -2   9       49.31       37.41      7.95 o 
  -5  -1   9      145.46      162.18      9.04 o 
  -4  -1   9      127.46      132.06      7.75 o 
  -3  -1   9      499.08      466.84     14.15 o 
  -2  -1   9     1916.08     1961.24     40.81 o 
  -1  -1   9      476.68      491.95     21.67 o 
   0  -1   9        2.94        7.20      2.40 o 
   1  -1   9      110.94      117.93      6.01 o 
   2  -1   9      961.43     1025.39     23.47 o 
   3  -1   9      661.58      630.91     16.98 o 
   4  -1   9      378.69      360.60     17.24 o 
   5  -1   9      328.97      335.06     17.73 o 
   6  -1   9       14.49       12.71      6.61 o 
  -6   0   9       42.37       67.44      9.22 o 
  -5   0   9       10.13       14.64      6.06 o 
  -4   0   9       93.22       71.33      8.95 o 
  -3   0   9       10.03        6.80      5.36 o 
  -2   0   9     2438.49     2576.24     49.87 o 
  -1   0   9     1462.81     1529.28     31.27 o 
   0   0   9        2.74        1.28      2.10 o 
   1   0   9      778.77      774.49     18.70 o 
   2   0   9       15.15       19.07      3.64 o 
   3   0   9      141.25      130.64      7.20 o 
   4   0   9       16.04       13.97      5.17 o 
   5   0   9      253.69      262.74     15.85 o 
   6   0   9       64.28       57.77      9.35 o 
  -6   1   9       87.92       91.65     10.23 o 
  -5   1   9       75.91       67.42      8.69 o 
  -4   1   9       19.17       16.74      3.44 o 
  -3   1   9        2.91        3.06      2.75 o 
  -2   1   9      259.87      275.31      9.18 o 
  -1   1   9      717.37      762.31     18.21 o 
   0   1   9       48.56       52.16      4.27 o 
   1   1   9      147.27      151.29      7.14 o 
   2   1   9      228.96      209.18      8.70 o 
   3   1   9       81.84       68.14      8.09 o 
   4   1   9        3.53        7.61      4.76 o 
   5   1   9        2.01        2.34      4.74 o 
  -7   2   9       10.65       13.10      6.70 o 
  -6   2   9       56.84       60.46      5.99 o 
  -5   2   9      363.28      362.34     12.40 o 
  -4   2   9      168.10      153.60      7.68 o 
  -3   2   9      233.99      233.00      8.95 o 
  -2   2   9       52.40       54.49      4.45 o 
  -1   2   9      409.24      400.93     11.89 o 
   0   2   9      365.53      359.69     11.18 o 
   1   2   9      122.30      117.48      6.68 o 
   2   2   9      227.06      228.98     13.55 o 
   3   2   9       58.96       63.53      7.88 o 
   4   2   9       19.56       23.93      6.83 o 
   5   2   9       21.59       13.31      6.41 o 
  -7   3   9        1.98        4.50      4.04 o 
  -6   3   9      110.29      113.65      7.69 o 
  -5   3   9       47.60       56.20      5.41 o 
  -4   3   9      673.42      641.91     25.13 o 
  -3   3   9      410.00      365.93     11.72 o 
  -2   3   9     1709.73     1713.99     35.78 o 
  -1   3   9      498.12      473.87     13.57 o 
   0   3   9       67.84       52.99      4.60 o 
   1   3   9        0.33        0.26      2.83 o 
   2   3   9      233.54      243.21     14.37 o 
   3   3   9      422.01      397.22     19.70 o 
   4   3   9       80.52       71.72      9.39 o 
   5   3   9      108.20      110.87     12.30 o 
  -7   4   9       27.23       34.91      5.60 o 
  -6   4   9      192.63      203.38     10.02 o 
  -5   4   9      110.67      114.18      7.42 o 
  -4   4   9       19.80       18.89      4.53 o 
  -3   4   9        2.54        2.72      2.89 o 
  -2   4   9      221.37      210.07      8.78 o 
  -1   4   9      395.29      394.79     12.38 o 
   0   4   9        8.02       10.12      3.20 o 
   1   4   9      708.69      735.38     28.03 o 
   2   4   9      474.61      465.95     21.38 o 
   3   4   9        4.28        2.35      5.02 o 
   4   4   9        0.83        0.62      4.39 o 
  -7   5   9       23.13       32.68      7.88 o 
  -6   5   9       11.80       14.14      3.91 o 
  -5   5   9      118.12      109.25      7.34 o 
  -4   5   9       80.24       72.58      5.99 o 
  -3   5   9       21.07       21.68      3.95 o 
  -2   5   9      149.90      126.60      7.20 o 
  -1   5   9        3.64        4.36      2.87 o 
   0   5   9      433.66      404.19     12.99 o 
   1   5   9      392.11      357.55     18.59 o 
   2   5   9      359.19      376.68     19.98 o 
   3   5   9      247.07      258.31     16.80 o 
   4   5   9       23.82       24.84      7.27 o 
  -6   6   9        0.19       -0.02      4.48 o 
  -5   6   9      115.76      101.91      7.30 o 
  -4   6   9      162.20      141.29     11.08 o 
  -3   6   9        9.19       12.94      3.83 o 
  -2   6   9      117.13      132.20      7.57 o 
  -1   6   9        2.73        2.93      3.06 o 
   0   6   9       97.29       92.03      9.71 o 
   1   6   9        4.30       -2.10      4.10 o 
   2   6   9       28.38       25.53      7.54 o 
   3   6   9       47.23       45.40      9.19 o 
  -6   7   9        8.06       15.06      6.47 o 
  -5   7   9        3.91        6.23      4.88 o 
  -4   7   9      196.47      202.01     10.36 o 
  -3   7   9      138.05      140.18      8.31 o 
  -2   7   9      537.48      483.17     15.45 o 
  -1   7   9      543.00      613.32     26.09 o 
   0   7   9       37.43       30.39      7.24 o 
   1   7   9       48.58       46.38      8.62 o 
   2   7   9        3.25       10.06      6.15 o 
  -5   8   9      151.31      153.08     14.03 o 
  -4   8   9       37.51       47.40     10.01 o 
  -3   8   9       10.26        7.75      5.51 o 
  -2   8   9       74.08       62.76      8.72 o 
  -1   8   9      169.72      154.08     12.90 o 
   0   8   9      120.63      154.08     13.66 o 
   1   8   9       70.22       83.38     10.65 o 
  -3   9   9      118.99      111.99     11.82 o 
  -2   9   9       76.26       71.77      9.49 o 
  -1   9   9       29.86       36.56      7.50 o 
   0  -9  10        0.13       -7.94      5.81 o 
   1  -9  10        0.11        3.74      6.29 o 
   2  -9  10      125.07      133.15     14.49 o 
  -2  -8  10       51.17       58.84      9.79 o 
  -1  -8  10       24.98       24.15      7.54 o 
   0  -8  10      101.91      109.51     12.22 o 
   1  -8  10      559.08      494.90     25.43 o 
   2  -8  10      184.79      156.96     14.46 o 
   3  -8  10        2.05        6.91      6.11 o 
   4  -8  10        3.72       16.58      6.63 o 
  -3  -7  10        0.86        2.21      5.96 o 
  -2  -7  10        0.07        7.41      4.21 o 
  -1  -7  10       13.60       15.36      6.80 o 
   0  -7  10       11.83        7.42      5.90 o 
   1  -7  10      316.03      275.37     17.56 o 
   2  -7  10      278.22      244.51     16.72 o 
   3  -7  10       41.09       40.54      8.16 o 
   4  -7  10       77.25       89.64     11.40 o 
  -4  -6  10       57.10       48.97      8.95 o 
  -3  -6  10       39.29       49.11      8.54 o 
  -2  -6  10      159.72      134.59      9.08 o 
  -1  -6  10        4.13       -0.14      5.27 o 
   0  -6  10        0.91       -2.97      4.48 o 
   1  -6  10        5.32        6.61      5.08 o 
   2  -6  10      270.45      235.82     15.72 o 
   3  -6  10       98.55       95.32     10.48 o 
   4  -6  10        1.74        2.82      4.34 o 
   5  -6  10       14.48       19.81      7.23 o 
  -5  -5  10       77.02       94.09     12.58 o 
  -4  -5  10      178.30      180.34     14.05 o 
  -3  -5  10       80.24      100.50      7.77 o 
  -2  -5  10      464.61      453.37     15.56 o 
  -1  -5  10      623.72      610.16     26.82 o 
   0  -5  10       97.71       83.28      9.86 o 
   1  -5  10      197.52      169.20     12.65 o 
   2  -5  10       47.53       53.69      8.18 o 
   3  -5  10      985.48     1029.53     38.43 o 
   4  -5  10       95.22       99.34     10.98 o 
   5  -5  10       90.88       83.98     10.72 o 
  -5  -4  10       39.95       47.47      9.30 o 
  -4  -4  10       29.65       34.18      5.53 o 
  -3  -4  10      219.10      209.73     10.36 o 
  -2  -4  10       25.05       41.05      8.52 o 
  -1  -4  10      474.60      428.24     21.55 o 
   0  -4  10      722.74      682.12     28.19 o 
   1  -4  10     2101.01     2147.78     66.10 o 
   2  -4  10      152.73      125.15     11.01 o 
   3  -4  10      322.98      281.42     16.13 o 
   4  -4  10       10.61        4.50      5.33 o 
   5  -4  10        0.21        0.60      5.60 o 
  -6  -3  10        1.46       11.63      8.20 o 
  -5  -3  10      121.61      137.06     12.96 o 
  -4  -3  10       82.56      101.11      7.66 o 
  -3  -3  10      145.29      155.19      8.68 o 
  -2  -3  10      403.40      395.35     20.93 o 
  -1  -3  10       47.21       41.20      8.39 o 
   0  -3  10      361.59      352.16     18.50 o 
   1  -3  10      443.35      450.41     21.33 o 
   2  -3  10      547.10      497.55     22.55 o 
   3  -3  10      180.80      180.67     12.59 o 
   4  -3  10      322.24      323.40     17.52 o 
  -5  -2  10        0.50        1.18      5.97 o 
  -4  -2  10       55.66       58.31      6.01 o 
  -3  -2  10        9.79       16.02      4.03 o 
  -2  -2  10      357.05      375.20     12.68 o 
  -1  -2  10      375.38      341.02     18.51 o 
   0  -2  10       91.39       98.06     10.48 o 
   1  -2  10       70.62       47.70      7.54 o 
   2  -2  10        3.55        4.27      4.84 o 
   3  -2  10      156.21      153.96      8.07 o 
   4  -2  10       15.21       18.42      4.36 o 
   5  -2  10      119.09      145.80     12.21 o 
  -5  -1  10       15.49       14.81      6.20 o 
  -4  -1  10      188.93      168.79     13.18 o 
  -3  -1  10      210.97      180.24     13.45 o 
  -2  -1  10      730.70      681.71     27.54 o 
  -1  -1  10     1310.32     1335.75     44.60 o 
   0  -1  10       78.00       74.78      9.29 o 
   1  -1  10       53.43       57.64      8.29 o 
   2  -1  10      193.01      201.68      8.83 o 
   3  -1  10        4.00        5.11      3.39 o 
   4  -1  10       34.67       34.76      6.58 o 
   5  -1  10       28.13       17.47      6.60 o 
  -6   0  10       71.40       86.42     10.58 o 
  -5   0  10      403.59      427.70     21.26 o 
  -4   0  10       20.63       20.48      6.54 o 
  -3   0  10      124.73      105.13     10.44 o 
  -2   0  10       58.09       56.80      8.81 o 
  -1   0  10      747.37      751.81     29.01 o 
   0   0  10      310.35      298.23      9.83 o 
   1   0  10      308.99      310.20     10.64 o 
   2   0  10      497.61      559.51     15.86 o 
   3   0  10       41.14       35.06      6.63 o 
   4   0  10      160.03      158.24     11.81 o 
   5   0  10      132.23      117.23     11.25 o 
  -7   1  10        2.78        1.72      5.90 o 
  -6   1  10        0.29        0.47      5.35 o 
  -5   1  10      265.82      233.59     15.25 o 
  -4   1  10      941.44      920.23     34.38 o 
  -3   1  10      859.93      833.52     31.74 o 
  -2   1  10     1654.57     1716.87     35.51 o 
  -1   1  10      522.16      539.24     14.72 o 
   0   1  10        8.18       13.54      3.06 o 
   1   1  10      104.16      113.49      6.62 o 
   2   1  10      174.95      202.25      9.01 o 
   3   1  10      546.97      541.09     22.93 o 
   4   1  10      148.26      142.03     12.08 o 
   5   1  10      167.20      156.67     13.62 o 
  -7   2  10        8.39        6.07      6.46 o 
  -6   2  10       53.65       55.73      9.16 o 
  -5   2  10       32.88       39.72      7.54 o 
  -4   2  10      197.88      192.95      8.72 o 
  -3   2  10       29.12       29.35      3.94 o 
  -2   2  10      105.54      103.47      6.09 o 
  -1   2  10     1308.45     1244.81     27.63 o 
   0   2  10      322.53      290.33     10.21 o 
   1   2  10      331.02      360.09     11.97 o 
   2   2  10      314.78      342.80     17.11 o 
   3   2  10       12.66        9.69      5.15 o 
   4   2  10        2.00       -1.59      4.99 o 
   5   2  10       40.24       36.96      8.03 o 
  -7   3  10       32.72       28.38      8.52 o 
  -6   3  10       32.11       31.76      5.43 o 
  -5   3  10      157.84      170.04      8.55 o 
  -4   3  10        0.33        2.85      3.00 o 
  -3   3  10        7.53       12.00      3.42 o 
  -2   3  10       68.75       63.35      5.26 o 
  -1   3  10       65.71       66.26      5.42 o 
   0   3  10      167.27      164.31      7.75 o 
   1   3  10       89.94       96.75      6.50 o 
   2   3  10      213.83      233.40     14.48 o 
   3   3  10       85.22      104.89     11.03 o 
   4   3  10        0.64       -1.75      5.12 o 
  -6   4  10        3.16        2.62      3.50 o 
  -5   4  10      257.06      265.80     11.22 o 
  -4   4  10      155.65      140.19      7.88 o 
  -3   4  10       57.36       53.49      5.32 o 
  -2   4  10      238.47      238.33      9.54 o 
  -1   4  10      223.72      216.54      9.12 o 
   0   4  10      539.89      509.30     15.06 o 
   1   4  10        1.99        0.12      3.89 o 
   2   4  10       79.89       81.31      9.84 o 
   3   4  10       84.26       82.15     10.17 o 
   4   4  10        0.97       -1.40      5.19 o 
  -6   5  10        4.96        8.51      3.81 o 
  -5   5  10        1.51        3.72      4.55 o 
  -4   5  10      332.52      330.32     15.42 o 
  -3   5  10      207.89      203.11      9.29 o 
  -2   5  10       66.66       66.48      5.61 o 
  -1   5  10      104.76      106.99      8.10 o 
   0   5  10        0.80        2.05      3.77 o 
   1   5  10        0.24        1.80      4.29 o 
   2   5  10        8.78       13.05      6.02 o 
   3   5  10       84.96       91.46     11.56 o 
  -6   6  10       45.89       43.80      7.43 o 
  -5   6  10      206.29      203.74     10.21 o 
  -4   6  10       13.17       13.55      6.80 o 
  -3   6  10        0.14        0.83      2.92 o 
  -2   6  10        8.10        7.84      3.45 o 
  -1   6  10      466.35      445.40     14.58 o 
   0   6  10      266.20      295.56     17.18 o 
   1   6  10       78.21       85.81     10.05 o 
   2   6  10      159.76      152.30     14.29 o 
  -5   7  10       67.86       73.98      7.21 o 
  -4   7  10       38.96       37.06      5.84 o 
  -3   7  10       23.57       26.01      4.50 o 
  -2   7  10       39.14       37.02      5.11 o 
  -1   7  10        0.63       -2.22      3.92 o 
   0   7  10       12.00       10.08      6.16 o 
   1   7  10       12.51        8.16      5.43 o 
  -4   8  10       81.85      114.03     14.07 o 
  -3   8  10       50.48       35.22      7.18 o 
  -2   8  10       38.28       29.02      7.42 o 
  -1   8  10       68.50       55.01      8.98 o 
   0   8  10       18.08       18.77      6.39 o 
  -1  -8  11       47.16       61.39     10.48 o 
   0  -8  11      166.04      183.04     15.90 o 
   1  -8  11      102.36       93.70     12.13 o 
   2  -8  11      197.96      198.24     16.58 o 
  -2  -7  11      218.44      227.42     11.83 o 
  -1  -7  11      157.09      147.24     14.08 o 
   0  -7  11        5.68        2.76      5.33 o 
   1  -7  11        0.15       -1.54      5.08 o 
   2  -7  11       52.09       39.38      8.96 o 
   3  -7  11      119.30      126.92     13.62 o 
   4  -7  11        4.83       19.59      7.70 o 
  -3  -6  11       27.42       27.21      5.65 o 
  -2  -6  11      120.12      107.93      8.28 o 
  -1  -6  11      614.47      569.41     27.00 o 
   0  -6  11      196.72      146.60     13.57 o 
   1  -6  11      444.69      360.77     20.50 o 
   2  -6  11      303.31      300.38     18.56 o 
   3  -6  11        0.31        5.71      4.84 o 
   4  -6  11       45.44       50.08      9.71 o 
  -4  -5  11       72.28       93.26     10.81 o 
  -3  -5  11       84.53       80.29      7.50 o 
  -2  -5  11       90.37       92.80      7.58 o 
  -1  -5  11       65.69       77.25     10.56 o 
   0  -5  11        4.71        6.56      5.73 o 
   1  -5  11       37.57       40.62      8.29 o 
   2  -5  11       44.43       40.88      7.75 o 
   3  -5  11        8.81       12.33      5.77 o 
   4  -5  11       84.61       77.36     10.33 o 
   5  -5  11      166.22      179.96     15.60 o 
  -5  -4  11       65.76       54.92     10.35 o 
  -4  -4  11      164.89      168.48      9.84 o 
  -3  -4  11      102.90      100.36      7.85 o 
  -2  -4  11      204.90      190.49     15.55 o 
  -1  -4  11       54.06       50.42      9.25 o 
   0  -4  11       21.11       18.40      6.42 o 
   1  -4  11      305.47      273.02     16.83 o 
   2  -4  11        8.38       13.47      5.99 o 
   3  -4  11      116.38      117.60     11.46 o 
   4  -4  11       79.55       71.36      9.72 o 
  -4  -3  11       79.38       85.98      7.78 o 
  -3  -3  11      107.58      125.07      8.42 o 
  -2  -3  11      255.82      296.40     18.12 o 
  -1  -3  11      587.46      592.13     26.82 o 
   0  -3  11       29.79       19.98      7.03 o 
   1  -3  11       20.28       14.92      6.39 o 
   2  -3  11        7.59        4.71      5.24 o 
   3  -3  11       36.32       38.45      7.94 o 
   4  -3  11       44.92       37.31      8.11 o 
  -5  -2  11      414.41      445.62     23.00 o 
  -4  -2  11       43.95       43.72      8.84 o 
  -3  -2  11       25.08       24.15      7.44 o 
  -2  -2  11        0.33        1.83      6.06 o 
  -1  -2  11     1329.21     1319.17     46.22 o 
   0  -2  11      268.28      286.61     17.31 o 
   1  -2  11      142.37      161.31     13.16 o 
   2  -2  11     1832.78     1852.74     58.62 o 
   3  -2  11      305.40      290.71     17.10 o 
  -6  -1  11       15.79       20.21      7.50 o 
  -5  -1  11       91.71       80.46     10.16 o 
  -4  -1  11      275.17      308.65     18.20 o 
  -3  -1  11      219.67      237.69     16.23 o 
  -2  -1  11      262.30      264.23     16.76 o 
  -1  -1  11       27.00       28.17      7.55 o 
   0  -1  11       47.29       46.63      8.58 o 
   1  -1  11        0.34        6.56      6.07 o 
   2  -1  11      680.93      771.50     30.57 o 
   3  -1  11      786.78      823.28     21.62 o 
   4  -1  11      187.15      199.86     13.70 o 
   5  -1  11      175.00      186.47     13.58 o 
  -6   0  11       38.43       48.15      8.97 o 
  -5   0  11        7.09       30.52      7.68 o 
  -4   0  11      338.89      317.72     18.33 o 
  -3   0  11      261.12      241.38     15.64 o 
  -2   0  11       15.13       14.43      6.68 o 
  -1   0  11      277.28      224.70     15.00 o 
   0   0  11      382.58      368.17     19.19 o 
   1   0  11      417.06      388.16     22.42 o 
   2   0  11      145.23      148.98      8.11 o 
   3   0  11       38.04       40.65      7.07 o 
   4   0  11        6.33        2.10      5.31 o 
   5   0  11       28.12       32.02      7.78 o 
  -6   1  11       10.56       10.75      6.54 o 
  -5   1  11       76.90       65.84      9.75 o 
  -4   1  11      192.28      156.17     12.78 o 
  -3   1  11      246.15      228.37     15.04 o 
  -2   1  11        0.75        0.81      5.29 o 
  -1   1  11      216.00      234.66      9.18 o 
   0   1  11       64.49       68.32      5.39 o 
   1   1  11        2.11        5.02      3.20 o 
   2   1  11      321.20      351.13     12.42 o 
   3   1  11      106.90      108.28     10.38 o 
   4   1  11        0.40       -0.26      4.80 o 
  -6   2  11       44.85       33.53      8.42 o 
  -5   2  11      674.47      628.06     27.75 o 
  -4   2  11      207.11      177.06     13.51 o 
  -3   2  11       10.56       11.32      5.48 o 
  -2   2  11      240.34      228.45      9.20 o 
  -1   2  11        0.18        3.79      2.83 o 
   0   2  11       80.80       77.73      5.89 o 
   1   2  11        4.25        4.30      3.34 o 
   2   2  11      338.10      393.80     18.99 o 
   3   2  11      184.73      176.86     13.62 o 
   4   2  11        4.99       12.29      6.04 o 
  -6   3  11       27.64       19.22      7.36 o 
  -5   3  11      197.15      181.04     14.57 o 
  -4   3  11      440.53      429.16     14.09 o 
  -3   3  11      213.90      216.92      9.35 o 
  -2   3  11      210.71      222.23      9.38 o 
  -1   3  11      364.91      349.51     12.01 o 
   0   3  11      148.44      145.49      7.67 o 
   1   3  11       62.71       63.86      8.05 o 
   2   3  11       16.58       19.88      6.42 o 
   3   3  11      147.23      161.59     13.52 o 
   4   3  11       18.78       17.52      6.83 o 
  -6   4  11        9.50       14.94      4.80 o 
  -5   4  11       76.00       88.55      7.23 o 
  -4   4  11        3.37        4.89      3.29 o 
  -3   4  11       26.86       30.55      5.24 o 
  -2   4  11       78.08       80.59      5.97 o 
  -1   4  11      574.37      560.64     16.44 o 
   0   4  11      911.74      874.34     22.33 o 
   1   4  11      267.29      284.36     16.52 o 
   2   4  11      208.83      220.96     14.92 o 
   3   4  11        0.10       -0.32      4.84 o 
  -6   5  11        3.92        2.88      8.34 o 
  -5   5  11       91.88       97.14      7.48 o 
  -4   5  11       95.46       86.97      6.81 o 
  -3   5  11       32.44       33.00      4.61 o 
  -2   5  11       79.92       83.36      6.43 o 
  -1   5  11        2.62        3.36      3.13 o 
   0   5  11       64.00       60.15      8.43 o 
   1   5  11       47.84       56.47      8.76 o 
   2   5  11       64.78       66.28     10.15 o 
  -5   6  11       14.08       12.84      4.99 o 
  -4   6  11       66.19       69.01      6.70 o 
  -3   6  11        3.69        9.57      3.57 o 
  -2   6  11       18.67       18.07      4.24 o 
  -1   6  11       95.90       97.90      7.28 o 
   0   6  11       24.18       21.92      6.55 o 
   1   6  11       15.70       14.09      6.21 o 
  -4   7  11       58.03       60.92     10.46 o 
  -3   7  11       72.90       68.50      6.58 o 
  -2   7  11       45.48       43.24      5.67 o 
  -1   7  11      131.06      124.95     11.83 o 
   0   7  11       10.08       12.87      6.15 o 
  -1  -7  12       46.38       43.12      9.66 o 
   0  -7  12       31.15       38.40      8.85 o 
   1  -7  12       24.86       24.61      7.84 o 
   2  -7  12      303.09      262.83     18.19 o 
  -3  -6  12       11.93       15.67      5.22 o 
  -2  -6  12       59.15       63.61      6.86 o 
  -1  -6  12        0.53       -5.31      5.27 o 
   0  -6  12       36.52       42.70      9.62 o 
   1  -6  12        0.25       -2.50      5.56 o 
   2  -6  12       98.08      111.09     12.59 o 
   3  -6  12       63.71       56.43     10.12 o 
  -3  -5  12      101.47      104.35      8.41 o 
  -2  -5  12      306.01      311.40     13.11 o 
  -1  -5  12      556.25      602.32     28.89 o 
   0  -5  12      170.36      170.93     14.87 o 
   1  -5  12       13.90       11.57      6.35 o 
   2  -5  12        0.64        4.29      5.02 o 
   3  -5  12       15.11       15.79      6.50 o 
   4  -5  12       24.10       35.40      8.61 o 
  -4  -4  12        3.85        1.41      7.38 o 
  -3  -4  12        9.90       11.59      5.01 o 
  -2  -4  12       28.50       27.38      5.01 o 
  -1  -4  12      810.60      917.33     37.63 o 
   0  -4  12      229.88      248.28     17.16 o 
   1  -4  12        3.63        7.78      5.01 o 
   2  -4  12      411.92      373.93     20.75 o 
   3  -4  12      143.59      145.19     13.46 o 
   4  -4  12        0.27       -0.86      5.60 o 
  -5  -3  12      129.41      139.32     13.99 o 
  -4  -3  12      138.49      145.66     14.56 o 
  -3  -3  12       48.93       36.11      8.75 o 
  -2  -3  12      327.31      311.94     19.94 o 
  -1  -3  12      118.01      102.98     12.33 o 
   0  -3  12       70.90       82.39     10.97 o 
   1  -3  12      144.92      143.94     13.16 o 
   2  -3  12      257.76      238.13     16.18 o 
   3  -3  12      375.27      376.36     20.59 o 
   4  -3  12       98.42      122.32     12.58 o 
  -5  -2  12       19.73       20.53      8.47 o 
  -4  -2  12      127.50      121.29     13.01 o 
  -3  -2  12       12.57       17.48      7.27 o 
  -2  -2  12       37.28       43.05      9.46 o 
  -1  -2  12       96.58       71.44      9.97 o 
   0  -2  12        1.06        8.15      5.62 o 
   1  -2  12      133.89      125.50     12.51 o 
   2  -2  12       63.49       65.32      9.79 o 
   3  -2  12      125.64      141.15     12.88 o 
  -5  -1  12       29.24       39.58      9.10 o 
  -4  -1  12       11.82       10.54      6.91 o 
  -3  -1  12        3.82        0.32      6.06 o 
  -2  -1  12       32.99       30.35      7.76 o 
  -1  -1  12       45.22       47.08      8.56 o 
   0  -1  12       97.35      104.36     11.46 o 
   1  -1  12       51.42       52.84      8.99 o 
   2  -1  12      299.05      286.74     17.89 o 
   3  -1  12       95.74       89.30     11.22 o 
  -6   0  12        8.26        9.17      6.78 o 
  -5   0  12      207.43      253.26     17.45 o 
  -4   0  12      176.45      181.97     15.15 o 
  -3   0  12       34.20       41.95      8.56 o 
  -2   0  12       25.42       29.95      7.89 o 
  -1   0  12       71.60       99.93     11.19 o 
   0   0  12      609.00      636.41     27.89 o 
   1   0  12      200.59      192.44     14.52 o 
   2   0  12      859.13      897.30     34.39 o 
   3   0  12      552.34      546.49     23.54 o 
   4   0  12        1.77       -6.35      5.50 o 
  -6   1  12        0.21       -2.60      5.55 o 
  -5   1  12       55.23       44.20      8.69 o 
  -4   1  12      204.17      189.15     14.40 o 
  -3   1  12       21.91       31.01      7.78 o 
  -2   1  12      598.01      596.89     26.62 o 
  -1   1  12      870.84      974.97     37.11 o 
   0   1  12        3.15       -2.21      5.37 o 
   1   1  12        0.04       -1.26      3.38 o 
   2   1  12       75.87       66.34      8.32 o 
   3   1  12      336.75      329.40     18.07 o 
   4   1  12       40.30       44.81      8.78 o 
  -6   2  12        5.94       -0.99      5.80 o 
  -5   2  12        1.14        2.45      5.51 o 
  -4   2  12        7.42       12.65      6.09 o 
  -3   2  12       29.50       32.86      7.26 o 
  -2   2  12      134.43      137.32     12.44 o 
  -1   2  12      805.54      796.53     20.66 o 
   0   2  12      513.94      484.32     14.93 o 
   1   2  12      235.37      226.18      9.92 o 
   2   2  12      292.18      291.70     16.70 o 
   3   2  12        2.03        0.68      5.11 o 
  -6   3  12        6.09       12.66      6.69 o 
  -5   3  12       17.28       14.04      6.84 o 
  -4   3  12      122.63       91.76     10.69 o 
  -3   3  12       12.08       12.69      3.80 o 
  -2   3  12        5.02        2.16      3.18 o 
  -1   3  12       16.38       18.18      4.00 o 
   0   3  12       71.33       62.09      5.76 o 
   1   3  12       28.04       35.49      6.88 o 
   2   3  12       54.72       49.44      8.31 o 
   3   3  12       37.89       40.96      8.50 o 
  -5   4  12       62.57       58.55      9.98 o 
  -4   4  12      384.91      375.76     13.56 o 
  -3   4  12        4.55        4.32      3.60 o 
  -2   4  12        1.55       -1.07      2.66 o 
  -1   4  12      111.44      106.15      7.16 o 
   0   4  12       24.47       33.96      5.10 o 
   1   4  12        4.09        4.39      5.28 o 
   2   4  12        1.29       -3.16      5.29 o 
  -5   5  12        6.14        5.59      3.89 o 
  -4   5  12       31.04       38.74      5.36 o 
  -3   5  12       23.82       32.37      4.93 o 
  -2   5  12      124.16      121.23      7.78 o 
  -1   5  12      335.69      346.04     12.98 o 
   0   5  12       12.07        9.57      5.62 o 
   1   5  12        0.21       -2.02      5.22 o 
   2   5  12       13.01       20.22      6.88 o 
  -4   6  12       97.13       99.50      7.94 o 
  -3   6  12        0.40        1.19      3.16 o 
  -2   6  12        6.92       11.51      3.95 o 
  -1   6  12       57.74       41.45      7.79 o 
   0   6  12      149.59      178.44     14.42 o 
  -3   7  12       54.07       42.78      5.89 o 
  -2   7  12       46.22       46.12      6.01 o 
  -2  -6  13        2.40       12.78      4.80 o 
  -1  -6  13      133.61      135.83     14.92 o 
   0  -6  13      136.70      126.70     14.13 o 
   1  -6  13      194.90      181.16     15.96 o 
   2  -6  13      302.98      306.47     20.58 o 
  -3  -5  13        0.44        2.55      7.78 o 
  -2  -5  13       87.68       93.77      8.12 o 
  -1  -5  13      107.75      101.34     13.02 o 
   0  -5  13        0.92       -5.64      5.96 o 
   1  -5  13       11.68       10.41      6.57 o 
   2  -5  13      357.03      351.14     21.18 o 
   3  -5  13      352.68      369.14     22.21 o 
  -3  -4  13        2.02        2.40      7.04 o 
  -2  -4  13      146.17      146.56     14.96 o 
  -1  -4  13      553.02      611.46     30.00 o 
   0  -4  13       12.56        8.07      7.00 o 
   1  -4  13        3.06        3.27      5.14 o 
   2  -4  13        3.19       11.92      6.58 o 
   3  -4  13      124.04      119.00     12.97 o 
  -4  -3  13       59.11       68.44     11.76 o 
  -3  -3  13       77.33       78.43     11.55 o 
  -2  -3  13      188.45      208.48     17.09 o 
  -1  -3  13      381.54      392.42     22.99 o 
   0  -3  13      127.90      127.79     13.72 o 
   1  -3  13      153.71      153.90     14.44 o 
   2  -3  13       84.79       81.13     11.30 o 
   3  -3  13        5.43        7.09      6.62 o 
  -4  -2  13      127.09      150.04     14.86 o 
  -3  -2  13        0.21       -1.75      6.73 o 
  -2  -2  13       49.90       52.44     10.19 o 
  -1  -2  13       16.73       17.25      8.01 o 
   0  -2  13      574.24      590.28     27.92 o 
   1  -2  13      215.99      241.91     16.91 o 
   2  -2  13      241.07      301.06     19.34 o 
   3  -2  13      130.23      154.21     14.55 o 
  -5  -1  13       59.26       67.03     10.96 o 
  -4  -1  13      301.94      327.07     20.67 o 
  -3  -1  13       30.67       39.67      9.35 o 
  -2  -1  13      305.48      291.55     19.32 o 
  -1  -1  13      674.20      677.18     30.53 o 
   0  -1  13       38.82       35.91      8.76 o 
   1  -1  13       62.96       74.73     10.73 o 
   2  -1  13       79.49       69.67     10.37 o 
  -5   0  13       19.23       27.04      8.63 o 
  -4   0  13        4.13        7.00      6.73 o 
  -3   0  13       39.81       35.25      8.43 o 
  -2   0  13        6.20        8.42      6.62 o 
  -1   0  13      343.17      350.87     20.27 o 
   0   0  13       44.71       40.01      8.57 o 
   1   0  13       11.47       10.25      6.81 o 
   2   0  13      150.71      153.95     14.12 o 
  -5   1  13       30.92       38.25      9.41 o 
  -4   1  13       32.12       40.00      9.10 o 
  -3   1  13        4.46       11.05      6.06 o 
  -2   1  13       12.76       11.95      5.62 o 
  -1   1  13       39.94       44.74      8.52 o 
   0   1  13      175.89      186.40     14.58 o 
   1   1  13      132.52      117.26     12.20 o 
   3   1  13       69.56       63.41      9.59 o 
  -5   2  13        0.97       -2.58      5.79 o 
  -4   2  13      175.43      173.91     15.02 o 
  -3   2  13        8.99       -0.28      5.61 o 
  -2   2  13        9.53       24.70      7.30 o 
  -1   2  13       35.40       33.59      7.77 o 
   0   2  13      274.12      302.94     18.06 o 
   1   2  13       67.14       76.62      6.68 o 
   2   2  13        0.94        5.89      5.42 o 
   3   2  13       92.92      114.38     11.92 o 
  -5   3  13       18.73       16.08      6.56 o 
  -4   3  13      111.12      102.19     11.68 o 
  -3   3  13      217.55      224.70     15.91 o 
  -2   3  13      423.03      424.94     22.26 o 
  -1   3  13      896.19      877.64     22.91 o 
   0   3  13       74.13       70.56      6.29 o 
   1   3  13        0.40        1.59      4.83 o 
   2   3  13       12.72       13.12      6.67 o 
  -4   4  13       68.57       66.70     10.18 o 
  -3   4  13       58.95       54.82      6.16 o 
  -2   4  13      173.67      161.34      8.90 o 
  -1   4  13      278.60      257.39     11.12 o 
   0   4  13      245.06      224.75     14.58 o 
   1   4  13       34.88       42.76      7.96 o 
  -4   5  13      119.78      123.28      8.63 o 
  -3   5  13       21.78       22.77      4.07 o 
  -2   5  13       43.27       56.86      5.86 o 
  -1   5  13        7.91        8.81      4.07 o 
   0   5  13       13.34       15.81      6.39 o 
  -2   6  13        1.15        4.51      3.83 o 
  -1   6  13        6.31        5.77      5.13 o 
  -1  -5  14      180.23      192.70     17.80 o 
   0  -5  14        1.17        0.92      6.87 o 
   1  -5  14        0.56        0.14      6.43 o 
  -2  -4  14        5.93        0.75      7.65 o 
  -1  -4  14       15.92       24.95      8.79 o 
   0  -4  14      222.76      253.72     18.99 o 
   1  -4  14      126.21      106.26     12.73 o 
   2  -4  14      315.40      373.72     22.78 o 
  -3  -3  14       87.03       86.91     13.02 o 
  -2  -3  14      176.78      187.33     17.36 o 
  -1  -3  14      158.45      158.73     15.97 o 
   0  -3  14        8.82        9.81      7.21 o 
   1  -3  14        4.60       17.34      7.24 o 
   2  -3  14       62.66       60.24     11.09 o 
  -4  -2  14       32.15       33.90      9.69 o 
  -3  -2  14       52.21       74.15     11.83 o 
  -2  -2  14       19.52       10.88      8.17 o 
  -1  -2  14      285.93      269.25     19.00 o 
   0  -2  14      201.54      224.79     16.99 o 
   1  -2  14       92.28      101.09     12.73 o 
   2  -2  14      123.00      105.47     12.89 o 
   3  -2  14        7.36       11.16      8.82 o 
  -4  -1  14        3.70       -4.48      5.68 o 
  -3  -1  14       54.45       65.93     11.33 o 
  -2  -1  14        0.47       -0.54      6.49 o 
  -1  -1  14      131.29      125.94     12.82 o 
   0  -1  14      214.26      237.03     17.89 o 
   1  -1  14       66.14       73.38     11.26 o 
   2  -1  14      121.49      130.35     13.72 o 
  -4   0  14      227.09      240.91     18.63 o 
  -3   0  14       44.32       48.63     10.41 o 
  -2   0  14       27.89       37.33      8.92 o 
  -1   0  14        3.45       17.06      7.69 o 
   0   0  14      356.36      370.54     21.51 o 
   1   0  14      196.27      200.72     16.12 o 
   2   0  14       31.59       48.37     10.62 o 
  -4   1  14      184.12      200.75     16.79 o 
  -3   1  14      307.74      315.56     20.53 o 
  -2   1  14       79.34       84.62     11.26 o 
  -1   1  14      179.81      223.55     16.91 o 
   0   1  14        2.13        5.70      6.63 o 
   1   1  14       39.08       36.86      8.98 o 
  -4   2  14        8.02        7.50      6.21 o 
  -3   2  14       54.72       59.62      9.59 o 
  -2   2  14        2.45        8.17      6.41 o 
  -1   2  14      151.34      158.71     14.05 o 
   0   2  14      303.94      306.93     19.12 o 
  -4   3  14        5.65       10.28      6.36 o 
  -3   3  14       40.82       48.48      9.24 o 
  -2   3  14        7.56        9.71      6.76 o 
  -1   3  14        3.84        1.70      5.86 o 
   0   3  14       50.86       57.55      9.61 o 
   1   3  14        6.29        8.79      5.57 o 
  -3   4  14       73.93       65.82     10.08 o 
  -2   4  14       12.64        9.31      6.42 o 
  -1   4  14       55.57       67.33      6.46 o 
   0   4  14       13.05       17.65      6.35 o 
  -2  -3  15        6.04       14.94      8.61 o 
  -1  -3  15       96.37       84.22     13.12 o 
   0  -3  15      138.69      166.58     16.77 o 
   1  -3  15        2.95       -2.35      7.55 o 
  -2  -2  15        1.29        2.18      7.30 o 
  -1  -2  15       12.97       25.50      9.02 o 
   0  -2  15      246.47      290.82     20.51 o 
   1  -2  15      120.89      151.28     15.44 o 
  -3  -1  15      112.38      123.55     15.05 o 
  -2  -1  15       53.10       64.54     11.86 o 
  -1  -1  15      150.41      183.87     16.64 o 
   0  -1  15        4.87        3.89      6.93 o 
   1  -1  15        7.72       30.10      9.31 o 
  -3   0  15       40.75       29.58      8.68 o 
  -2   0  15        0.80        8.24      7.14 o 
  -1   0  15      131.96      160.08     15.52 o 
   0   0  15      316.24      313.71     21.01 o 
   1   0  15       49.09       62.14     10.62 o 
  -3   1  15        0.08       11.80      7.22 o 
  -2   1  15        3.95        3.23      6.51 o 
  -1   1  15        4.14       12.51      7.15 o 
   0   1  15       71.29       90.49     12.30 o 
   1   1  15        3.16        3.99      8.27 o 
  -3   2  15      106.58      120.08     13.83 o 
  -2   2  15        0.57        6.53      6.33 o 
  -1   2  15        8.31        3.41      7.03 o 
   0   2  15        1.08       -0.55      6.63 o 
  -2   3  15       37.04       68.83     11.30 o 
  -1   3  15       70.71       88.75     12.17 o 
                                                 
